# Supplementary material for: The Green Berry Consortia of the Sippewissett Salt Marsh: Millimeter-Sized Aggregates of Diazotrophic Unicellular Cyanobacteria
Source: Front Microbiol. 2017 Sep 4;8:1623. doi: 10.3389/fmicb.2017.01623 (PMC5591377; doi:10.3389/fmicb.2017.01623)
Supplement: TABLE S1 — Summary of metagenomic data for the unicellular cyanobacteria GB-CYN1. Analysis includes assignment of phylogenetic marker genes to GB-CYN1 and analysis of genes from different metabolic pathways of interest. [file Table_1.XLSX]

## Sheet: Overview
This workbook summarizes major functional findings from the green berry 454 metagenomic sequencing, as it pertains to the GB-CYN1 organism. This analysis was done using MG-RAST’s hierarchical functional classification, with screening of results to include only those contigs or reads with best BLAT hits to genomes from organisms order Chroococcales. All raw data for this analysis is available and …
The worksheet "phyeco_markers" shows the identification and assignment of 40 conserved phylogenetic marker genes to the GB-CYN1 population.
The worksheet “assembly_GB-CYN1 metabolism” show ORFs of interest from the assembled metagenomic dataset including pathways pertaining to carbon fixation (Calvin cycle, TCA cycle), nitrogen fixation, and photosystems I and II.
Key missing genes from the Calvin cycle, TCA cycle and nitrogen fixation were searched for from the raw metagenomic reads (unassembled) and screened by the taxonomy of the best BLAT hit. These are shown in the worksheets “Calvin cycle GBCYN1 reads”, “TCA cycle GBCYN1 reads” and “Nitrogen fixation GBCYN1 reads”.

## Sheet: phyeco_markers
marker gene ID	Metagenomic seq	closest taxa (phylogenetic distance)	UCYN classification	marker gene name
BA00001	contig02852_1	Candidatus Atelocyanobacterium thalassa isolate ALOHA	UCYN-A	ribosomal protein S2 rpsB
BA00003	contig00291_2	Candidatus Atelocyanobacterium thalassa isolate ALOHA	UCYN-A	ribosomal protein L1 rplA
BA00008	contig01403_3	Candidatus Atelocyanobacterium thalassa isolate ALOHA	UCYN-A	ffh signal recognition particle protein
BA00011	contig00778_3	Candidatus Atelocyanobacterium thalassa isolate ALOHA	UCYN-A	ribosomal protein S9 rpsI
BA00016	contig05808_4	Candidatus Atelocyanobacterium thalassa isolate ALOHA	UCYN-A	ribosomal protein S19 rpsS
BA00021	contig01944_1	Candidatus Atelocyanobacterium thalassa isolate ALOHA	UCYN-A	ribosomal protein L15
BA00022	contig00101_2	Candidatus Atelocyanobacterium thalassa isolate ALOHA	UCYN-A	ribosomal protein L25/L23
BA00023	contig02442_5	Candidatus Atelocyanobacterium thalassa isolate ALOHA	UCYN-A	ribosomal protein L6 rplF
BA00025	contig02442_5	Candidatus Atelocyanobacterium thalassa isolate ALOHA	UCYN-A	ribosomal protein L5 rplE
BA00026	contig00321_6	Candidatus Atelocyanobacterium thalassa isolate ALOHA	UCYN-A	ribosomal protein S12/S23
BA00028	contig00958_5	Candidatus Atelocyanobacterium thalassa isolate ALOHA	UCYN-A	ribosomal protein S3 rpsC
BA00032	contig04428_6	Candidatus Atelocyanobacterium thalassa isolate ALOHA	UCYN-A	tRNA pseudouridine synthase B
BA00033	contig01944_1	Candidatus Atelocyanobacterium thalassa isolate ALOHA	UCYN-A	ribosomal protein L18P/L5E
BA00034	contig04610_5	Candidatus Atelocyanobacterium thalassa isolate ALOHA	UCYN-A	ribosomal protein S15P/S13e
BA00035	contig01142_1	Candidatus Atelocyanobacterium thalassa isolate ALOHA	UCYN-A	Porphobilinogen deaminase
BA00037	contig00778_1	Candidatus Atelocyanobacterium thalassa isolate ALOHA	UCYN-A	ribosomal protein L13 rplM
BA00002	contig03466_1	Cyanothece sp. PCC 8802	UCYN-B	ribosomal protein S10 rpsJ
BA00007	contig05808_6	Crocosphaera watsonii	UCYN-B	ribosomal protein L22
BA00009	contig00101_1	Crocosphaera watsonii	UCYN-B	ribosomal protein L4/L1e rplD
BA00014	contig05386_1	Crocosphaera watsonii	UCYN-B	ribosomal protein L14b/L23e rplN
BA00031	contig02442_6	Crocosphaera watsonii	UCYN-B	ribosomal protein S8
BA00038	contig01229_2	Crocosphaera watsonii **	UCYN-B	phosphoribosylformylglycinamidine cyclo-ligase rpsE
BA00039	contig00760_5	Crocosphaera watsonii **	UCYN-B	ribonuclease HII
BA00005	contig01382_4	Cyanothece sp. CCY0110	UCYN-C	translation initiation factor IF-2
BA00010	contig00101_1	Cyanothece sp. CCY0110	UCYN-C	ribosomal protein L2 rplB
BA00015	contig01944_1	Cyanothece sp. CCY0110	UCYN-C	ribosomal protein S5
BA00018	contig00958_4	Cyanothece sp. CCY0110	UCYN-C	ribosomal protein L16/L10E rplP
BA00040	contig05386_1	Cyanothece sp. CCY0110	UCYN-C	ribosomal protein L24
** these genes are missing from the Candidatus Atelocyanobacterium thalassa isolate ALOHA genome.

## Sheet: assembly_GB-CYN1_metabolism
metagenome contig	organism	name_space	name_space_ID	function	e-value	score	identity	notes
Calvin cycle
4454167.3 contig00128	Cyanothece sp. PCC 7424	GenBank	ACK69811.1	Ribulose-bisphosphate carboxylase large chain	e-247	851 bits (2197)	400/428 (93%)	RuBisCO_large_I					400/428	0.93		0.853333
4454167.3 contig01754	Cyanothece sp. ATCC 51142	GenBank	ACB52130.1	LysR family transcriptional regulator	2e-21	100 bits (259)	53/53 (100%)	rbcR, rubsico transciprtional regulator					53/53	1
4454167.3 contig04592	Cyanothece sp. PCC 8802	GenBank	ACV00600.1	glyceraldehyde-3-phosphate dehydrogenase, type I	8e-83	304 bits (785)	144/164 (88%)						144/164	0.88
4454167.3 contig02782	Synechocystis sp. PCC 6803	RefSeq	NP_441738.1	fructose-1,6-bisphosphatase	e-126	449 bits (1159)	211/255 (83%)						211/255	0.83
4454167.3 contig00458	Cyanothece sp CCY 0110	Subsystems	SS06141	Fructose-bisphosphate aldolase class II (EC 4.1.2.13)	e-194	675 bits (1742)	330/350 (94%)						330/350	0.94
4454167.3 contig01802	Microcystis aeruginosa NIES-843	RefSeq	YP_001658859.1	phosphoribulokinase	e-113	405 bits (1046)	188/217 (87%)						188/217	0.87
4454167.3 contig04220	Cyanothece sp. PCC 8802	SEED	fig|41431.3.peg.1055	Protein CP12, regulation of Calvin cycle via association/dissociation of PRK/CP12/GAPDH complex	4e-29	126 bits (325)	57/73 (78%)						57/73	0.78
4454167.3 contig00809	Synechocystis sp. PCC 6803	SEED	fig|1148.1.peg.1944	Phosphoglycerate kinase (EC 2.7.2.3)	e-135	478 bits (1234)	241/285 (85%)						241/285	0.85
4454167.3 contig00243	Cyanothece sp. PCC 8801	GenBank	ACK68186.1	ribose 5-phosphate isomerase	e-114	410 bits (1057)	210/228 (92%)						210/228	0.92
4454167.3 contig04035	Synechococcus elongatus PCC 7942	GenBank	ABB56537.1	D-fructose 1,6-bisphosphatase / sedoheptulose 1,7-bisphosphatase	3e-90	329 bits (848)	169/192 (88%)						169/192	0.88
4454167.3 contig00334	Cyanothece sp. PCC 8802	GenBank	ACK64923.1	transketolase	e-218	754 bits (1945)	365/400 (91%)						365/400	0.91
4454167.3 contig00882	Cyanothece sp. ATCC 51142	SEED	fig|43989.3.peg.3971	Triosephosphate isomerase (EC 5.3.1.1)	2e-40	163 bits (421)	81/91 (89%)						81/91	0.89
TCA cycle
4454167.3 contig04303	Cyanothece sp. PCC 8801	RefSeq	YP_002372079.1	bifunctional aconitate hydratase 2/2-methylisocitrate dehydratase	0	1084 bits (2798)	530/584 (91%)						530/584	0.91
4454167.3 contig04303	Cyanothece sp. PCC 8801	RefSeq	YP_002372079.1	bifunctional aconitate hydratase 2/2-methylisocitrate dehydratase	0	1084 bits (2798)	530/584 (91%)						530/584	0.91
4454167.3 contig04004	Synechocystis sp. PCC 6803	RefSeq	NP_440075.1	dihydrolipoamide dehydrogenase	e-128	456 bits (1178)	225/279 (81%)						225/279	0.81
4454167.3 contig05924	Cyanothece sp PCC 8802	Subsystems	SS13271	Fumarate hydratase class II (EC 4.2.1.2)	e-178	622 bits (1604)	306/366 (84%)						306/366	0.84
4454167.3 contig03462	Cyanothece sp. PCC 8801	RefSeq	YP_002370769.1	malate dehydrogenase, NAD-dependent	2e-78	289 bits (747)	142/169 (84%)						142/169	0.84
4454167.3 contig04633	Cyanothece sp. ATCC 51142	RefSeq	YP_001802080.1	succinate dehydrogenase flavoprotein subunit	e-311	1063 bits (2744)	521/557 (94%)						521/557	0.94
4454167.3 contig05399	Microcystis aeruginosa NIES-843	RefSeq	YP_001656381.1	succinate dehydrogenase iron-sulfur subunit	5e-06	49 bits (127)	24/33 (73%)						24/33	0.73
4454167.3 contig02029	Microcystis aeruginosa NIES-843	RefSeq	YP_001657926.1	succinyl-CoA synthetase alpha chain	2e-65	246 bits (635)	124/209 (59%)						124/209	0.59
Photosystem I
4454167.3|contig03449	Cyanothece sp. ATCC 51142	RefSeq	YP_001803201.1	iron-stress chlorophyll-binding protein, photosystem II CP43 protein (PsbC) homolog	4e-97	271 bits(692)	132/145(91%)						132/14591%
4454167.3 contig00658	Synechocystis sp. PCC 6803	RefSeq	NP_440757.1	photosystem I P700 chlorophyll a apoprotein A1 (PsaA)	e-297	1018 bits (2626)	482/505 (95%)						482/505	0.95
4454167.3 contig00658	Synechococcus sp. RCC307	RefSeq	YP_001228413.1	photosystem I P700 chlorophyll a apoprotein A2 (PsaB)	e-261	895 bits (2311)	421/495 (85%)						421/495	0.85
4454167.3 contig01030	Cyanothece sp. PCC 7424	RefSeq	NP_441966.1	photosystem I iron-sulfur center subunit VII (PsaC)	7e-37	152 bits (391)	69/71 (97%)						69/71	0.97
4454167.3 contig00648	Cyanothece sp. CCY0110	RefSeq	ZP_01726331.1	photosystem I subunit II (PsaD)	2e-71	266 bits (687)	130/139 (94%)						130/139	0.94
4454167.3 contig00408	Synechococcus elongatus PCC 7942	RefSeq	YP_400339.1	photosystem I subunit IV (PsaE)	4e-22	102 bits (264)	50/65 (77%)						50/65	0.77
4454167.3 contig04473	Cyanothece sp. ATCC 51142	RefSeq	YP_001802706.1	photosystem I subunit III precursor, plastocyanin (cyt c553) docking protein (PsaF)	4e-80	295 bits (762)	140/154 (91%)						140/154	0.91
4454167.3 contig00693	Synechocystis sp. ATCC 27184	RefSeq	NP_442961.1	photosystem I subunit XI (PsaL)	2e-18	90 bits (233)	42/51 (82%)						42/51	0.82
Photosystem II
4454167.3 contig06301	Crocosphaera watsonii WH 8501 Unclassified.	RefSeq	ZP_00518078.1	photosystem II protein D1 (PsbA)	3e-58	222 bits (574)	104/106 (98%)						104/106	0.98
4454167.3 contig04113	Cyanothece sp. (strain ATCC 51142)	RefSeq	YP_001803899.1	photosystem II protein D2 (PsbD)	e-204	707 bits (1824)	332/340 (98%)						332/340	0.98
4454167.3 contig05681	Synechocystis sp. PCC 6803	RefSeq	NP_440412.1	Cytochrome b559 alpha chain (PsbE)	6e-36	148 bits (383)	70/80 (88%)						70/80	0.88
4454167.3 contig00004	Cyanothece sp. (strain PCC 8802) (Synechococcus sp. (strain RF-2))	RefSeq	YP_002371852.1	Photosystem II 10 kDa phosphoprotein (PsbH)	9e-25	111 bits (287)	56/58 (97%)						56/58	0.97
4454167.3 contig00078	Microcystis aeruginosa NIES-843 Unclassified.	RefSeq	YP_001659439.1	Photosystem II manganese-stabilizing protein (PsbO)	1e-58	224 bits (578)	106/148 (72%)						106/148	0.72
4454167.3 contig00546	Cyanothece sp PCC 7424	RefSeq	YP_002379748.1	Photosystem II 13 kDa protein Psb28 (PsbW)	3e-10	63 bits (163)	32/42 (76%)						32/42	0.76
4454167.3 contig02833	Cyanothece sp. PCC 7424	RefSeq	YP_002378211.1	Photosystem II 13 kDa protein Psb28 (PsbW)	8e-36	148 bits (382)	70/102 (69%)						70/102	0.69
Nitrogen fixation
4454167.3 contig00031	Cyanothece sp. PCC 8801	RefSeq	YP_002371987.1	nitrogenase iron protein NifH	4e-101		304/304 (94%)	**partial gene					304/304	0.94
4454167.3 contig00031	Cyanothece sp. ATCC 51142	RefSeq	YP_001801977.1	nitrogenase molybdenum-iron protein subunit alpha (NifD)	e-271	930 bits (2400)	443/479 (92%)						443/479	0.92
4454167.3 contig00031	Cyanothece sp. ATCC 51142	RefSeq	YP_001801978.1	nitrogenase molybdenum-iron protein subunit beta (NifK)	e-143	504 bits (1301)	239/264 (91%)						239/264	0.91
4454167.3 contig00052	Cyanothece sp. ATCC 51142	RefSeq	YP_001801982.1	Nitrogen fixation protein NifX	9e-61	231 bits (596)	112/124 (90%)						112/124	0.9
4454167.3 contig00031	Cyanothece sp. CCY 0110	RefSeq	ZP_01727769.1	Nitrogenase MoFe cofactor biosynthesis protein NifE	e-187	651 bits (1680)	317/357 (89%)						317/357	0.89
4454167.3 contig02631	Cyanothece sp. PCC 7424	RefSeq	YP_002377419.1	nitrogenase cofactor biosynthesis protein NifB	2e-54	210 bits (541)	103/120 (86%)						103/120	0.86
4454167.3 contig03361	Cyanothece sp. PCC 7424	RefSeq	YP_002377419.1	nitrogenase cofactor biosynthesis protein NifB	3e-92	336 bits (866)	155/183 (85%)						155/183	0.85
4454167.3 contig03036	Cyanothece sp. PCC 7424	RefSeq	YP_002377140.1	nitrogenase-associated protein NifO	3e-23	106 bits (274)	53/71 (75%)						53/71	0.75
N, C -storage
4454167.3 contig04306	Synechocystis sp. (strain ATCC 27184 / PCC 6803 / N-1)	RefSeq	NP_439945.1	glycogen synthase	e-118	421 bits (1088)	194/265 (73%)						194/265	0.73
4454167.3 contig04371	Microcystis aeruginosa NIES-843	RefSeq	YP_001655640.1	glycogen synthase	e-156	548 bits (1413)	244/340 (72%)						244/340	0.72
4454167.3 contig01333	Cyanothece sp. PCC 7424 Unclassified.	SEED	fig|65393.5.peg.909	Cyanophycin synthase (EC 6.3.2.29)(EC 6.3.2.30)	2e-68	257 bits (662)	124/149 (83%)						124/149	0.83
4454167.3 contig02958	Cyanothece sp. PCC 7424 Unclassified.	SEED	fig|65393.5.peg.909	Cyanophycin synthase (EC 6.3.2.29)(EC 6.3.2.30)	e-197	685 bits (1768)	328/400 (82%)						328/400	0.82
4454167.3 contig00575	Microcystis aeruginosa NIES-843	SEED	fig|449447.3.peg.947	Cyanophycinase (EC 3.4.15.6)	2e-50	196 bits (507)	93/147 (63%)						93/147	0.63
4454167.3 contig00053	Cyanothece sp. PCC 8802 Unclassified.	SEED	fig|395962.3.peg.1260	Cyanophycinase (EC 3.4.15.6)	6e-96	348 bits (898)	164/201 (82%)						164/201	0.82
4454167.3 contig00641	Cyanothece sp. PCC 8802 Unclassified.	SEED	fig|395962.3.peg.1260	Cyanophycinase (EC 3.4.15.6)	1e-48	190 bits (491)	88/100 (88%)						88/100	0.88

## Sheet: Calvin cycle GBCYN1 reads
fragment	organism	name space	name space ID	function	e-value[?]	score[?]	identity
4454183.3 GKS4SN101D4S3S	Cyanothece sp. CCY0110	RefSeq	ZP_01730167.1	phosphoribulokinase	5e-85	312 bits (804)	150/158 (95%)
4454183.3 GKS4SN101EUVTQ	Cyanothece sp. CCY0110	RefSeq	ZP_01730167.1	phosphoribulokinase	4e-72	269 bits (694)	133/140 (95%)
4454183.3 GKS4SN101BL23P	Cyanothece sp. CCY0110	RefSeq	ZP_01730167.1	phosphoribulokinase	2e-66	250 bits (645)	123/128 (96%)
4454183.3 GKS4SN101CIANN	Cyanothece sp. CCY0110	RefSeq	ZP_01730167.1	phosphoribulokinase	2e-64	243 bits (627)	116/124 (94%)
4454183.3 GKS4SN101BHKH8	Cyanothece sp. CCY0110	RefSeq	ZP_01730167.1	phosphoribulokinase	6e-56	215 bits (555)	102/106 (96%)
4454183.3 GKS4SN101B7GCV	Cyanothece sp. CCY0110	RefSeq	ZP_01730167.1	phosphoribulokinase	8e-55	211 bits (545)	100/107 (93%)
4454183.3 GKS4SN101D1DCU	Cyanothece sp. CCY0110	RefSeq	ZP_01730167.1	phosphoribulokinase	3e-53	206 bits (532)	102/103 (99%)
4454183.3 GKS4SN101CAYZJ	Cyanothece sp. CCY0110	RefSeq	ZP_01730167.1	phosphoribulokinase	1e-52	204 bits (526)	103/117 (88%)
4454183.3 GKS4SN101E432Y	Cyanothece sp. CCY0110	RefSeq	ZP_01730167.1	phosphoribulokinase	2e-51	200 bits (517)	100/104 (96%)
4454183.3 GKS4SN101E432Y	Cyanothece sp. CCY0110	RefSeq	ZP_01730167.1	phosphoribulokinase	1e-48	190 bits (491)	93/95 (98%)
4454183.3 GKS4SN101A6VLY	Cyanothece sp. CCY0110	RefSeq	ZP_01730167.1	phosphoribulokinase	4e-42	169 bits (436)	82/95 (86%)
4454183.3 GKS4SN101BOUTJ	Cyanothece sp. CCY0110	RefSeq	ZP_01730167.1	phosphoribulokinase	5e-34	142 bits (367)	70/75 (93%)
4454183.3 GKS4SN101DXETB	Cyanothece sp. CCY0110	RefSeq	ZP_01730167.1	phosphoribulokinase	1e-33	141 bits (363)	73/81 (90%)
4454183.3 GKS4SN101CN4F2	Cyanothece sp. CCY0110	RefSeq	ZP_01730167.1	phosphoribulokinase	6e-32	135 bits (349)	65/69 (94%)
4454183.3 GKS4SN101CN2ZM	Cyanothece sp. CCY0110	RefSeq	ZP_01730167.1	phosphoribulokinase	3e-29	126 bits (326)	63/64 (98%)
4454183.3 GKS4SN101CR6X6	Cyanothece sp. CCY0110	RefSeq	ZP_01730167.1	phosphoribulokinase	8e-28	122 bits (314)	62/66 (94%)
4454183.3 GKS4SN101DAD9E	Cyanothece sp. PCC 8801	RefSeq	YP_003139618.1	phosphoribulokinase	1e-25	115 bits (295)	55/57 (96%)
4454183.3 GKS4SN101AR19O	Cyanothece sp. PCC 7425	RefSeq	YP_002481705.1	phosphoglycerate kinase	1e-23	108 bits (278)	53/86 (62%)
4454183.3 GKS4SN101CLYO2	Cyanothece sp. CCY0110	RefSeq	ZP_01730167.1	phosphoribulokinase	2e-21	100 bits (259)	50/52 (96%)
4454183.3 GKS4SN101CK0F5	Microcystis aeruginosa (strain NIES-843)	RefSeq	YP_001659381.1	phosphoglycerate kinase	6e-19	92 bits (237)	49/49 (100%)
4454183.3 GKS4SN101EKAU0	Cyanothece sp. CCY0110	RefSeq	ZP_01730167.1	phosphoribulokinase	1e-18	91 bits (235)	45/50 (90%)
4454183.3 GKS4SN101CFUT6	Crocosphaera watsonii WH 8501	RefSeq	ZP_00514680.1	Phosphoglycerate kinase	5e-15	79 bits (204)	41/45 (91%)
4454183.3 GKS4SN101AGZ2A	Crocosphaera watsonii WH 8501	RefSeq	ZP_00514680.1	Phosphoglycerate kinase	2e-14	77 bits (198)	40/43 (93%)
4454183.3 GKS4SN101EAMMG	Synechocystis sp. PCC 6803	RefSeq	NP_441778.1	phosphoribulokinase	6e-13	72 bits (186)	38/47 (81%)
4454183.3 GKS4SN101B0H1S	Crocosphaera watsonii WH 8501	RefSeq	ZP_00514680.1	Phosphoglycerate kinase	2e-12	70 bits (181)	36/39 (92%)
4454183.3 GKS4SN101EVPH4	Cyanothece sp. CCY0110	RefSeq	ZP_01730167.1	phosphoribulokinase	6e-11	65 bits (169)	33/37 (89%)
4454183.3 GKS4SN101AI3UP	Cyanothece sp PCC 7424	RefSeq	YP_002376891.1	phosphoglycerate kinase	3e-07	53 bits (137)	28/28 (100%)
4454183.3 GKS4SN101A5VBK	Synechococcus sp. CC9902 Unclassified.	RefSeq	YP_378144.1	phosphoglycerate kinase	2e-06	51 bits (131)	29/49 (59%)
4454183.3 GKS4SN101AI3AQ	Cyanothece sp PCC 7424	RefSeq	YP_002376891.1	phosphoglycerate kinase	9e-06	48 bits (125)	26/26 (100%)
4454183.3 GKS4SN101EGWSC	Crocosphaera watsonii WH 8501	RefSeq	ZP_00514680.1	Phosphoglycerate kinase	4e-84	308 bits (796)	157/169 (93%)
4454183.3 GKS4SN101C08Y7	Crocosphaera watsonii WH 8501	RefSeq	ZP_00514680.1	Phosphoglycerate kinase	5e-82	301 bits (778)	152/166 (92%)
4454183.3 GKS4SN101DM777	Crocosphaera watsonii WH 8501	RefSeq	ZP_00514680.1	Phosphoglycerate kinase	5e-74	275 bits (710)	137/148 (93%)
4454183.3 GKS4SN101C6KRJ	Crocosphaera watsonii WH 8501	RefSeq	ZP_00514680.1	Phosphoglycerate kinase	1e-72	271 bits (699)	136/147 (93%)
4454183.3 GKS4SN101D0TN1	Crocosphaera watsonii WH 8501	RefSeq	ZP_00514680.1	Phosphoglycerate kinase	1e-72	270 bits (698)	133/145 (92%)
4454183.3 GKS4SN101B7Q36	Crocosphaera watsonii WH 8501	RefSeq	ZP_00514680.1	Phosphoglycerate kinase	1e-71	267 bits (688)	134/145 (92%)
4454183.3 GKS4SN101A6FV8	Crocosphaera watsonii WH 8501	RefSeq	ZP_00514680.1	Phosphoglycerate kinase	4e-67	252 bits (650)	129/146 (88%)
4454183.3 GKS4SN101BXJXI	Crocosphaera watsonii WH 8501	RefSeq	ZP_00514680.1	Phosphoglycerate kinase	5e-65	245 bits (632)	123/134 (92%)
4454183.3 GKS4SN101ER7MT	Cyanothece sp. CCY0110	RefSeq	ZP_01729409.1	phosphoglycerate kinase	1e-59	227 bits (587)	118/127 (93%)
4454183.3 GKS4SN101A12UP	Crocosphaera watsonii WH 8501	RefSeq	ZP_00514680.1	Phosphoglycerate kinase	1e-58	224 bits (578)	114/119 (96%)
4454183.3 GKS4SN101E2G76	Crocosphaera watsonii WH 8501	RefSeq	ZP_00514680.1	Phosphoglycerate kinase	1e-58	224 bits (578)	110/119 (92%)
4454183.3 GKS4SN101CGITR	Crocosphaera watsonii WH 8501	RefSeq	ZP_00514680.1	Phosphoglycerate kinase	3e-56	216 bits (558)	109/114 (96%)
4454183.3 GKS4SN101ER7MT	Crocosphaera watsonii WH 8501	RefSeq	ZP_00514680.1	Phosphoglycerate kinase	9e-50	194 bits (502)	100/110 (91%)
4454183.3 GKS4SN101B6GMZ	Crocosphaera watsonii WH 8501	RefSeq	ZP_00514680.1	Phosphoglycerate kinase	2e-49	193 bits (499)	98/108 (91%)
4454183.3 GKS4SN101BBY63	Crocosphaera watsonii WH 8501	RefSeq	ZP_00514680.1	Phosphoglycerate kinase	2e-48	190 bits (489)	98/109 (90%)
4454183.3 GKS4SN101BT8C4	Cyanothece sp. CCY0110	RefSeq	ZP_01729409.1	phosphoglycerate kinase	3e-42	169 bits (437)	87/89 (98%)
4454183.3 GKS4SN101BLCPR	Crocosphaera watsonii WH 8501	RefSeq	ZP_00514680.1	Phosphoglycerate kinase	8e-36	148 bits (382)	77/84 (92%)
4454183.3 GKS4SN101ELH64	Crocosphaera watsonii WH 8501	RefSeq	ZP_00514680.1	Phosphoglycerate kinase	1e-35	148 bits (381)	75/83 (90%)
4454183.3 GKS4SN101A6FV8	Crocosphaera watsonii WH 8501	RefSeq	ZP_00514680.1	Phosphoglycerate kinase	3e-35	146 bits (377)	77/85 (91%)
4454183.3 GKS4SN101B73DJ	Microcystis aeruginosa (strain NIES-843)	RefSeq	YP_001659381.1	phosphoglycerate kinase	7e-31	132 bits (340)	69/73 (95%)
4454183.3 GKS4SN101D4VI4	Microcystis aeruginosa (strain NIES-843)	RefSeq	YP_001659381.1	phosphoglycerate kinase	9e-31	131 bits (339)	69/79 (87%)
4454183.3 GKS4SN101D7G03	Crocosphaera watsonii WH 8501	RefSeq	ZP_00514680.1	Phosphoglycerate kinase	5e-28	122 bits (316)	62/68 (91%)
4454183.3 GKS4SN101AR19O	Cyanothece sp. PCC 7425	RefSeq	YP_002481705.1	phosphoglycerate kinase	1e-23	108 bits (278)	53/86 (62%)
4454183.3 GKS4SN101CFUT6	Crocosphaera watsonii WH 8501	RefSeq	ZP_00514680.1	Phosphoglycerate kinase	5e-15	79 bits (204)	41/45 (91%)
4454183.3 GKS4SN101AGZ2A	Crocosphaera watsonii WH 8501	RefSeq	ZP_00514680.1	Phosphoglycerate kinase	2e-14	77 bits (198)	40/43 (93%)
4454183.3 GKS4SN101B0H1S	Crocosphaera watsonii WH 8501	RefSeq	ZP_00514680.1	Phosphoglycerate kinase	2e-12	70 bits (181)	36/39 (92%)
4454183.3 GKS4SN101ECU6Q	Crocosphaera watsonii WH 8501	RefSeq	ZP_00517843.1	Ribose 5-phosphate isomerase	5e-91	331 bits (855)	168/175 (96%)
4454183.3 GKS4SN101DU6PG	Crocosphaera watsonii WH 8501	RefSeq	ZP_00517843.1	Ribose 5-phosphate isomerase	2e-78	289 bits (747)	151/162 (93%)
4454183.3 GKS4SN101A8QR3	Crocosphaera watsonii WH 8501	RefSeq	ZP_00517843.1	Ribose 5-phosphate isomerase	3e-78	289 bits (746)	147/154 (95%)
4454183.3 GKS4SN101DJR48	Crocosphaera watsonii WH 8501	RefSeq	ZP_00517843.1	Ribose 5-phosphate isomerase	3e-47	186 bits (480)	96/100 (96%)
4454183.3 GKS4SN101CEY45	Crocosphaera watsonii WH 8501	RefSeq	ZP_00517843.1	Ribose 5-phosphate isomerase	2e-44	177 bits (456)	90/96 (94%)
4454183.3 GKS4SN101D07SU	Crocosphaera watsonii WH 8501	RefSeq	ZP_00517843.1	Ribose 5-phosphate isomerase	8e-36	148 bits (382)	74/77 (96%)
4454183.3 GKS4SN101AHSBZ	Crocosphaera watsonii WH 8501	RefSeq	ZP_00517843.1	Ribose 5-phosphate isomerase	2e-31	134 bits (345)	68/76 (89%)
4454183.3 GKS4SN101BSDKX	Crocosphaera watsonii WH 8501	RefSeq	ZP_00517843.1	Ribose 5-phosphate isomerase	1e-25	115 bits (295)	60/63 (95%)
4454183.3 GKS4SN101E2EKK	Crocosphaera watsonii WH 8501	RefSeq	ZP_00517843.1	Ribose 5-phosphate isomerase	4e-22	102 bits (264)	53/55 (96%)
4454183.3 GKS4SN101EOHXW	Crocosphaera watsonii WH 8501	RefSeq	ZP_00517843.1	Ribose 5-phosphate isomerase	6e-22	102 bits (263)	51/57 (89%)
4454183.3 GKS4SN101B3A7J	Crocosphaera watsonii WH 8501	RefSeq	ZP_00517843.1	Ribose 5-phosphate isomerase	6e-20	95 bits (246)	50/51 (98%)
4454183.3 GKS4SN101AWOFR	Crocosphaera watsonii WH 8501	RefSeq	ZP_00517843.1	Ribose 5-phosphate isomerase	2e-17	87 bits (224)	46/49 (94%)
4454183.3 GKS4SN101DKQFN	Crocosphaera watsonii WH 8501	RefSeq	ZP_00517843.1	Ribose 5-phosphate isomerase	9e-06	48 bits (125)	25/25 (100%)
4454183.3 GKS4SN101DROVA	Crocosphaera watsonii WH 8501	RefSeq	ZP_00516816.1	Ribulose-bisphosphate carboxylase	1e-49	194 bits (501)	93/109 (85%)
4454183.3 GKS4SN101CVCN5	Crocosphaera watsonii WH 8501	RefSeq	ZP_00516816.1	Ribulose-bisphosphate carboxylase	1e-49	194 bits (501)	93/109 (85%)
4454183.3 GKS4SN101ATG0S	Synechocystis sp. PCC 6803	RefSeq	NP_442122.1	ribulose bisphosphate carboxylase small subunit	2e-37	153 bits (396)	71/88 (81%)
4454183.3 GKS4SN101CLMPK	Synechocystis sp. PCC 6803	RefSeq	NP_442122.1	ribulose bisphosphate carboxylase small subunit	3e-29	126 bits (326)	57/72 (79%)
4454183.3 GKS4SN101C77IO	Synechocystis sp. PCC 6803	RefSeq	NP_442122.1	ribulose bisphosphate carboxylase small subunit	8e-15	78 bits (202)	38/43 (88%)
4454183.3 GKS4SN101DL1NI	Synechocystis sp. PCC 6803	RefSeq	NP_442122.1	ribulose bisphosphate carboxylase small subunit	1e-13	74 bits (192)	36/41 (88%)
4454183.3 GKS4SN101BZWAC	Crocosphaera watsonii WH 8501	RefSeq	ZP_00516816.1	Ribulose-bisphosphate carboxylase	2e-10	63 bits (164)	31/34 (91%)
4454183.3 GKS4SN101DHPKZ	Crocosphaera watsonii WH 8501	RefSeq	ZP_00516816.1	Ribulose-bisphosphate carboxylase	0.0001	45 bits (116)	21/22 (95%)
4454183.3 GKS4SN101APOCX	Cyanothece sp CCY 0110	RefSeq	ZP_01731392.1	ribulose-phosphate 3-epimerase	2e-53	207 bits (534)	104/115 (90%)
4454183.3 GKS4SN101A3AFV	Cyanothece sp CCY 0110	RefSeq	ZP_01731392.1	ribulose-phosphate 3-epimerase	8e-47	185 bits (476)	93/96 (97%)
4454183.3 GKS4SN101A1M3B	Cyanothece sp CCY 0110	RefSeq	ZP_01731392.1	ribulose-phosphate 3-epimerase	3e-46	183 bits (471)	91/96 (95%)
4454183.3 GKS4SN101CBPBG	Crocosphaera watsonii WH 8501	RefSeq	ZP_00515332.1	Ribulose-phosphate 3-epimerase	4e-44	176 bits (453)	86/95 (91%)
4454183.3 GKS4SN101C0TAB	Cyanothece sp CCY 0110	RefSeq	ZP_01731392.1	ribulose-phosphate 3-epimerase	5e-38	155 bits (401)	77/81 (95%)
4454183.3 GKS4SN101ELS04	Cyanothece sp CCY 0110	RefSeq	ZP_01731392.1	ribulose-phosphate 3-epimerase	8e-36	148 bits (382)	73/83 (88%)
4454183.3 GKS4SN101BGQX8	Cyanothece sp CCY 0110	RefSeq	ZP_01731392.1	ribulose-phosphate 3-epimerase	1e-30	131 bits (338)	64/65 (98%)
4454183.3 GKS4SN101A3AFV	Cyanothece sp CCY 0110	RefSeq	ZP_01731392.1	ribulose-phosphate 3-epimerase	2e-27	120 bits (311)	61/63 (97%)
4454183.3 GKS4SN101CZQX1	Cyanothece sp CCY 0110	RefSeq	ZP_01731392.1	ribulose-phosphate 3-epimerase	9e-27	118 bits (305)	60/61 (98%)
4454183.3 GKS4SN101C0TAB	Cyanothece sp CCY 0110	RefSeq	ZP_01731392.1	ribulose-phosphate 3-epimerase	9e-25	111 bits (287)	53/55 (96%)
4454183.3 GKS4SN101A8YHH	Cyanothece sp CCY 0110	RefSeq	ZP_01731392.1	ribulose-phosphate 3-epimerase	9e-14	75 bits (193)	39/40 (98%)
4454183.3 GKS4SN101AXBV7	Cyanothece sp CCY 0110	RefSeq	ZP_01731392.1	ribulose-phosphate 3-epimerase	2e-11	67 bits (174)	36/38 (95%)
4454183.3 GKS4SN101CZQX1	Crocosphaera watsonii WH 8501	RefSeq	ZP_00515332.1	Ribulose-phosphate 3-epimerase	9e-10	62 bits (159)	32/37 (86%)
4454183.3 GKS4SN101AWMHO	Cyanothece sp CCY 0110	RefSeq	ZP_01731392.1	ribulose-phosphate 3-epimerase	3e-08	56 bits (146)	30/32 (94%)
4454183.3 GKS4SN101ER9YD	Cyanothece sp CCY 0110	RefSeq	ZP_01731392.1	ribulose-phosphate 3-epimerase	1e-06	51 bits (132)	27/29 (93%)

## Sheet: TCA genes GBCYN1 reads
fragment	organism	name space	name space ID	function	e-value[?]	score[?]	identity
4454183.3 GKS4SN101AQTFZ	Cyanothece sp. ATCC 51142	SEED	fig|43989.3.peg.3024	Aconitate hydratase 2 (EC 4.2.1.3)	3e-79	292 bits (754)	143/154 (93%)
4454183.3 GKS4SN101CDUPX	Cyanothece sp. ATCC 51142	SEED	fig|43989.3.peg.3024	Aconitate hydratase 2 (EC 4.2.1.3)	1e-78	291 bits (750)	141/150 (94%)
4454183.3 GKS4SN101BRRGH	Cyanothece sp. ATCC 51142	SEED	fig|43989.3.peg.3024	Aconitate hydratase 2 (EC 4.2.1.3)	5e-63	238 bits (615)	115/121 (95%)
4454183.3 GKS4SN101EWS1E	Cyanothece sp. ATCC 51142	SEED	fig|43989.3.peg.3024	Aconitate hydratase 2 (EC 4.2.1.3)	7e-63	238 bits (614)	122/128 (95%)
4454183.3 GKS4SN101E14VI	Cyanothece sp. ATCC 51142	SEED	fig|43989.3.peg.3024	Aconitate hydratase 2 (EC 4.2.1.3)	2e-58	223 bits (576)	108/114 (95%)
4454183.3 GKS4SN101A2X7S	Cyanothece sp. ATCC 51142	SEED	fig|43989.3.peg.3024	Aconitate hydratase 2 (EC 4.2.1.3)	4e-35	146 bits (376)	73/74 (99%)
4454183.3 GKS4SN101B0UG9	Cyanothece sp. ATCC 51142	SEED	fig|43989.3.peg.3024	Aconitate hydratase 2 (EC 4.2.1.3)	4e-32	136 bits (351)	67/68 (99%
4454183.3 GKS4SN101DLKRW	Cyanothece sp. ATCC 51142	SEED	fig|43989.3.peg.3024	Aconitate hydratase 2 (EC 4.2.1.3)	3e-22	103 bits (265)	51/53 (96%)
4454183.3 GKS4SN101AY13T	Cyanothece sp. ATCC 51142	SEED	fig|43989.3.peg.3024	Aconitate hydratase 2 (EC 4.2.1.3)	8e-19	92 bits (236)	46/47 (98%)
4454183.3 GKS4SN101A1SUO	Crocosphaera watsonii WH 8501	RefSeq	ZP_00513714.1	Aconitate hydratase 2	5e-70	262 bits (675)	129/133 (97%)
4454183.3 GKS4SN101EJCA8	Crocosphaera watsonii WH 8501	RefSeq	ZP_00513714.1	Aconitate hydratase 2	9e-69	257 bits (664)	128/143 (90%)
4454183.3 GKS4SN101C90OY	Crocosphaera watsonii WH 8501	RefSeq	ZP_00513714.1	Aconitate hydratase 2	5e-67	252 bits (649)	125/137 (91%)
4454183.3 GKS4SN101A0G3S	Crocosphaera watsonii WH 8501	RefSeq	ZP_00513714.1	Aconitate hydratase 2	1e-63	240 bits (620)	119/130 (92%)
4454183.3 GKS4SN101C9KYG	Crocosphaera watsonii WH 8501	RefSeq	ZP_00513714.1	Aconitate hydratase 2	1e-55	214 bits (553)	105/118 (89%)
4454183.3 GKS4SN101CTZB2	Crocosphaera watsonii WH 8501	RefSeq	ZP_00513714.1	Aconitate hydratase 2	1e-16	85 bits (218)	40/42 (95%)
4454183.3 GKS4SN101A1NXK	Crocosphaera watsonii WH 8501	RefSeq	ZP_00513714.1	Aconitate hydratase 2	2e-12	70 bits (182)	35/36 (97%)
4454183.3 GKS4SN101A54GD	Cyanothece sp. CCY 0110	RefSeq	ZP_01726634.1	aconitate hydratase	2e-89	326 bits (841)	163/168 (97%)
4454183.3 GKS4SN101A8YJU	Cyanothece sp. CCY 0110	RefSeq	ZP_01726634.1	aconitate hydratase	1e-80	297 bits (766)	151/165 (92%)
4454183.3 GKS4SN101BWMB9	Cyanothece sp. CCY 0110	RefSeq	ZP_01726634.1	aconitate hydratase	2e-70	263 bits (679)	134/147 (91%)
4454183.3 GKS4SN101CK55X	Cyanothece sp. CCY 0110	RefSeq	ZP_01726634.1	aconitate hydratase	6e-68	255 bits (657)	126/132 (95%)
4454183.3 GKS4SN101DLEEI	Cyanothece sp. CCY 0110	RefSeq	ZP_01726634.1	aconitate hydratase	9e-61	231 bits (596)	116/117 (99%)
4454183.3 GKS4SN101EI44E	Cyanothece sp. CCY 0110	RefSeq	ZP_01726634.1	aconitate hydratase	1e-59	227 bits (587)	112/117 (96%)
4454183.3 GKS4SN101COXHO	Cyanothece sp. CCY 0110	RefSeq	ZP_01726634.1	aconitate hydratase	1e-59	227 bits (587)	115/126 (91%)
4454183.3 GKS4SN101B7H52	Cyanothece sp. CCY 0110	RefSeq	ZP_01726634.1	aconitate hydratase	1e-59	227 bits (586)	111/119 (93%)
4454183.3 GKS4SN101CKDW8	Cyanothece sp. CCY 0110	RefSeq	ZP_01726634.1	aconitate hydratase	1e-58	224 bits (577)	111/121 (92%)
4454183.3 GKS4SN101CD28J	Cyanothece sp. CCY 0110	RefSeq	ZP_01726634.1	aconitate hydratase	1e-55	214 bits (553)	105/113 (93%)
4454183.3 GKS4SN101CFQCI	Cyanothece sp. CCY 0110	RefSeq	ZP_01726634.1	aconitate hydratase	2e-55	213 bits (550)	103/103 (100%)
4454183.3 GKS4SN101DAHUX	Cyanothece sp. CCY 0110	RefSeq	ZP_01726634.1	aconitate hydratase	3e-53	206 bits (532)	103/106 (97%)
4454183.3 GKS4SN101A2X7S	Cyanothece sp. CCY 0110	RefSeq	ZP_01726634.1	aconitate hydratase	1e-49	194 bits (501)	97/101 (96%)
4454183.3 GKS4SN101CJIRC	Cyanothece sp. CCY 0110	RefSeq	ZP_01726634.1	aconitate hydratase	1e-48	190 bits (491)	96/104 (92%)
4454183.3 GKS4SN101DHYKH	Cyanothece sp. CCY 0110	RefSeq	ZP_01726634.1	aconitate hydratase	2e-47	187 bits (481)	95/96 (99%)
4454183.3 GKS4SN101C87C9	Cyanothece sp. CCY 0110	RefSeq	ZP_01726634.1	aconitate hydratase	1e-46	184 bits (475)	92/103 (89%)
4454183.3 GKS4SN101EXXWF	Cyanothece sp. CCY 0110	RefSeq	ZP_01726634.1	aconitate hydratase	5e-45	179 bits (461)	90/98 (92%)
4454183.3 GKS4SN101BH61Y	Cyanothece sp. CCY 0110	RefSeq	ZP_01726634.1	aconitate hydratase	4e-43	172 bits (444)	85/88 (97%)
4454183.3 GKS4SN101BJ5EZ	Cyanothece sp. CCY 0110	RefSeq	ZP_01726634.1	aconitate hydratase	6e-39	159 bits (409)	79/87 (91%)
4454183.3 GKS4SN101CEZWA	Cyanothece sp. CCY 0110	RefSeq	ZP_01726634.1	aconitate hydratase	7e-39	158 bits (408)	78/86 (91%)
4454183.3 GKS4SN101ALSWJ	Cyanothece sp. CCY 0110	RefSeq	ZP_01726634.1	aconitate hydratase	4e-37	152 bits (393)	76/81 (94%)
4454183.3 GKS4SN101CFQCI	Cyanothece sp. CCY 0110	RefSeq	ZP_01726634.1	aconitate hydratase	7e-35	145 bits (374)	71/74 (96%)
4454183.3 GKS4SN101E326K	Cyanothece sp. CCY 0110	RefSeq	ZP_01726634.1	aconitate hydratase	2e-34	144 bits (371)	72/74 (97%)
4454183.3 GKS4SN101DPZDG	Cyanothece sp. CCY 0110	RefSeq	ZP_01726634.1	aconitate hydratase	8e-34	141 bits (365)	70/73 (96%)
4454183.3 GKS4SN101AY13T	Cyanothece sp. CCY 0110	RefSeq	ZP_01726634.1	aconitate hydratase	3e-33	139 bits (360)	70/75 (93%)
4454183.3 GKS4SN101ALSWJ	Cyanothece sp. CCY 0110	RefSeq	ZP_01726634.1	aconitate hydratase	4e-32	136 bits (351)	67/70 (96%)
4454183.3 GKS4SN101BN9H6	Cyanothece sp. CCY 0110	RefSeq	ZP_01726634.1	aconitate hydratase	2e-31	133 bits (344)	68/73 (93%)
4454183.3 GKS4SN101EWS1E	Cyanothece sp. CCY 0110	RefSeq	ZP_01726634.1	aconitate hydratase	7e-29	125 bits (323)	65/73 (89%)
4454183.3 GKS4SN101AQTFZ	Cyanothece sp. CCY 0110	RefSeq	ZP_01726634.1	aconitate hydratase	1e-25	114 bits (294)	58/61 (95%)
4454183.3 GKS4SN101CJIRC	Cyanothece sp. CCY 0110	RefSeq	ZP_01726634.1	aconitate hydratase	2e-25	114 bits (293)	56/58 (97%)
4454183.3 GKS4SN101BWJGL	Cyanothece sp. CCY 0110	RefSeq	ZP_01726634.1	aconitate hydratase	4e-24	109 bits (281)	53/62 (85%)
4454183.3 GKS4SN101BJSLW	Cyanothece sp. CCY 0110	RefSeq	ZP_01726634.1	aconitate hydratase	3e-23	106 bits (274)	53/54 (98%)
4454183.3 GKS4SN101APTHM	Cyanothece sp. CCY 0110	RefSeq	ZP_01726634.1	aconitate hydratase	7e-23	105 bits (271)	51/55 (93%)
4454183.3 GKS4SN101A1NXK	Cyanothece sp. CCY 0110	RefSeq	ZP_01726634.1	aconitate hydratase	2e-22	104 bits (267)	50/52 (96%)
4454183.3 GKS4SN101APEJ3	Cyanothece sp. CCY 0110	RefSeq	ZP_01726634.1	aconitate hydratase	1e-20	97 bits (251)	49/52 (94%)
4454183.3 GKS4SN101BUZO1	Cyanothece sp. CCY 0110	RefSeq	ZP_01726634.1	aconitate hydratase	3e-20	96 bits (248)	47/48 (98%)
4454183.3 GKS4SN101EXXWF	Cyanothece sp. CCY 0110	RefSeq	ZP_01726634.1	aconitate hydratase	7e-10	62 bits (160)	31/32 (97%)
4454183.3 GKS4SN101C9KYG	Cyanothece sp. CCY 0110	RefSeq	ZP_01726634.1	aconitate hydratase	3e-06	50 bits (129)	24/24 (100%)
4454183.3 GKS4SN101EJCA8	Cyanothece sp. PCC 8801	RefSeq	YP_002372079.1	bifunctional aconitate hydratase 2/2-methylisocitrate dehydratase	2e-92	336 bits (867)	161/167 (96%)
4454183.3 GKS4SN101APEJ3	Cyanothece sp. PCC 8801	RefSeq	YP_002372079.1	bifunctional aconitate hydratase 2/2-methylisocitrate dehydratase	3e-89	326 bits (840)	159/169 (94%)
4454183.3 GKS4SN101EM8SW	Cyanothece sp. PCC 8801	RefSeq	YP_002372079.1	bifunctional aconitate hydratase 2/2-methylisocitrate dehydratase	9e-80	294 bits (759)	143/164 (87%)
4454183.3 GKS4SN101AX588	Cyanothece sp. PCC 8801	RefSeq	YP_002372079.1	bifunctional aconitate hydratase 2/2-methylisocitrate dehydratase	4e-77	285 bits (736)	137/141 (97%)
4454183.3 GKS4SN101C60GT	Cyanothece sp. PCC 8801	RefSeq	YP_002372079.1	bifunctional aconitate hydratase 2/2-methylisocitrate dehydratase	1e-71	267 bits (688)	127/139 (91%)
4454183.3 GKS4SN101APECF	Cyanothece sp. PCC 8801	RefSeq	YP_002372079.1	bifunctional aconitate hydratase 2/2-methylisocitrate dehydratase	7e-71	264 bits (682)	125/136 (92%)
4454183.3 GKS4SN101CD28J	Cyanothece sp. PCC 8801	RefSeq	YP_002372079.1	bifunctional aconitate hydratase 2/2-methylisocitrate dehydratase	3e-70	263 bits (677)	131/134 (98%)
4454183.3 GKS4SN101DBG0N	Cyanothece sp. PCC 8801	RefSeq	YP_002372079.1	bifunctional aconitate hydratase 2/2-methylisocitrate dehydratase	1e-51	201 bits (518)	101/103 (98%)
4454183.3 GKS4SN101APTHM	Cyanothece sp. PCC 8801	RefSeq	YP_002372079.1	bifunctional aconitate hydratase 2/2-methylisocitrate dehydratase	4e-40	162 bits (419)	78/93 (84%)
4454183.3 GKS4SN101CY5Q8	Cyanothece sp. ATCC 51142	SEED	fig|43989.3.peg.1757	Citrate synthase (si) (EC 2.3.3.1)	1e-20	97 bits (251)	48/51 (94%)
4454183.3 GKS4SN101A8BNG	Cyanothece sp. ATCC 51142	SEED	fig|43989.3.peg.1757	Citrate synthase (si) (EC 2.3.3.1)	5e-17	86 bits (221)	40/44 (91%)
4454183.3 GKS4SN101BM1CF	Crocosphaera watsonii WH 8501	RefSeq	ZP_00517860.1	Citrate (Si)-synthase	4e-55	212 bits (548)	102/117 (87%)
4454183.3 GKS4SN101C2PT0	Crocosphaera watsonii WH 8501	RefSeq	ZP_00517860.1	Citrate (Si)-synthase	9e-52	201 bits (519)	97/111 (87%)
4454183.3 GKS4SN101A6T7T	Crocosphaera watsonii WH 8501	RefSeq	ZP_00517860.1	Citrate (Si)-synthase	1e-51	201 bits (518)	96/112 (86%)
4454183.3 GKS4SN101CTK1N	Crocosphaera watsonii WH 8501	RefSeq	ZP_00517860.1	Citrate (Si)-synthase	8e-47	185 bits (476)	91/105 (87%)
4454183.3 GKS4SN101CI2EM	Crocosphaera watsonii WH 8501	RefSeq	ZP_00517860.1	Citrate (Si)-synthase	1e-43	174 bits (449)	85/94 (90%)
4454183.3 GKS4SN101A7HZV	Crocosphaera watsonii WH 8501	RefSeq	ZP_00517860.1	Citrate (Si)-synthase	6e-41	165 bits (426)	78/91 (86%)
4454183.3 GKS4SN101AS4GO	Crocosphaera watsonii WH 8501	RefSeq	ZP_00517860.1	Citrate (Si)-synthase	2e-27	120 bits (310)	59/69 (86%)
4454183.3 GKS4SN101ELR9V	Cyanothece sp. CCY0110	RefSeq	ZP_01727850.1	Citrate (Si)-synthase	5e-72	268 bits (693)	131/154 (85%)
4454183.3 GKS4SN101DH6OL	Cyanothece sp. CCY0110	RefSeq	ZP_01727850.1	Citrate (Si)-synthase	1e-71	267 bits (689)	127/146 (87%)
4454183.3 GKS4SN101ESU71	Cyanothece sp. CCY0110	RefSeq	ZP_01727850.1	Citrate (Si)-synthase	5e-62	235 bits (607)	114/129 (88%)
4454183.3 GKS4SN101CBFSP	Cyanothece sp. CCY0110	RefSeq	ZP_01727850.1	Citrate (Si)-synthase	1e-54	211 bits (544)	104/131 (79%)
4454183.3 GKS4SN101CW098	Cyanothece sp. CCY0110	RefSeq	ZP_01727850.1	Citrate (Si)-synthase	2e-53	206 bits (533)	103/122 (84%)
4454183.3 GKS4SN101DP6TE	Cyanothece sp. CCY0110	RefSeq	ZP_01727850.1	Citrate (Si)-synthase	5e-53	205 bits (530)	98/116 (84%)
4454183.3 GKS4SN101E4K4Y	Cyanothece sp. CCY0110	RefSeq	ZP_01727850.1	Citrate (Si)-synthase	3e-49	193 bits (498)	91/107 (85%)
4454183.3 GKS4SN101ANNYH	Cyanothece sp. CCY0110	RefSeq	ZP_01727850.1	Citrate (Si)-synthase	3e-43	173 bits (445)	84/101 (83%)
4454183.3 GKS4SN101EZQJY	Cyanothece sp. CCY0110	RefSeq	ZP_01727850.1	Citrate (Si)-synthase	5e-42	169 bits (435)	85/97 (88%)
4454183.3 GKS4SN101ENLGM	Cyanothece sp. CCY0110	RefSeq	ZP_01727850.1	Citrate (Si)-synthase	6e-36	148 bits (383)	70/79 (89%)
4454183.3 GKS4SN101ANN99	Cyanothece sp. CCY0110	RefSeq	ZP_01727850.1	Citrate (Si)-synthase	1e-33	141 bits (363)	67/83 (81%)
4454183.3 GKS4SN101DKNWF	Cyanothece sp. CCY0110	RefSeq	ZP_01727850.1	Citrate (Si)-synthase	9e-29	125 bits (322)	60/68 (88%)
4454183.3 GKS4SN101DV0SM	Cyanothece sp. CCY0110	RefSeq	ZP_01727850.1	Citrate (Si)-synthase	5e-27	119 bits (307)	58/63 (92%)
4454183.3 GKS4SN101DH6OL	Cyanothece sp. CCY0110	RefSeq	ZP_01727850.1	Citrate (Si)-synthase	1e-20	98 bits (252)	50/58 (86%)
4454183.3 GKS4SN101CGC51	Crocosphaera watsonii WH 8501	RefSeq	ZP_00516370.1	Isocitrate dehydrogenase NADP-dependent, prok type	1e-95	347 bits (896)	167/173 (97%)
4454183.3 GKS4SN101BS5PT	Crocosphaera watsonii WH 8501	RefSeq	ZP_00516370.1	Isocitrate dehydrogenase NADP-dependent, prok type	3e-77	286 bits (738)	139/143 (97%)
4454183.3 GKS4SN101BTYHE	Crocosphaera watsonii WH 8501	RefSeq	ZP_00516370.1	Isocitrate dehydrogenase NADP-dependent, prok type	3e-76	282 bits (729)	140/145 (97%)
4454183.3 GKS4SN101D578L	Crocosphaera watsonii WH 8501	RefSeq	ZP_00516370.1	Isocitrate dehydrogenase NADP-dependent, prok type	7e-59	225 bits (580)	108/109 (99%)
4454183.3 GKS4SN101BFVVP	Crocosphaera watsonii WH 8501	RefSeq	ZP_00516370.1	Isocitrate dehydrogenase NADP-dependent, prok type	3e-58	222 bits (574)	111/113 (98%)
4454183.3 GKS4SN101A4DO2	Crocosphaera watsonii WH 8501	RefSeq	ZP_00516370.1	Isocitrate dehydrogenase NADP-dependent, prok type	3e-45	180 bits (463)	86/89 (97%)
4454183.3 GKS4SN101DI9WV	Crocosphaera watsonii WH 8501	RefSeq	ZP_00516370.1	Isocitrate dehydrogenase NADP-dependent, prok type	4e-39	159 bits (410)	75/76 (99%)
4454183.3 GKS4SN101AFX1J	Cyanothece sp. ATCC 51142	RefSeq	YP_001804616.1	isocitrate dehydrogenase	3e-69	259 bits (668)	121/127 (95%)
4454183.3 GKS4SN101AF9DR	Cyanothece sp. ATCC 51142	RefSeq	YP_001804616.1	isocitrate dehydrogenase	5e-67	252 bits (649)	119/129 (92%)
4454183.3 GKS4SN101DICSV	Cyanothece sp. ATCC 51142	RefSeq	YP_001804616.1	isocitrate dehydrogenase	5e-67	252 bits (649)	119/124 (96%)
4454183.3 GKS4SN101COQAS	Cyanothece sp. ATCC 51142	RefSeq	YP_001804616.1	isocitrate dehydrogenase	1e-63	241 bits (621)	115/124 (93%)
4454183.3 GKS4SN101ENP3J	Cyanothece sp. ATCC 51142	RefSeq	YP_001804616.1	isocitrate dehydrogenase	4e-52	202 bits (522)	95/100 (95%)
4454183.3 GKS4SN101A1FGA	Cyanothece sp. ATCC 51142	RefSeq	YP_001804616.1	isocitrate dehydrogenase	2e-46	183 bits (472)	89/101 (88%)
4454183.3 GKS4SN101C1XQN	Cyanothece sp. ATCC 51142	RefSeq	YP_001804616.1	isocitrate dehydrogenase	4e-39	159 bits (410)	75/84 (89%)
4454183.3 GKS4SN101D2RFA	Cyanothece sp. ATCC 51142	RefSeq	YP_001804616.1	isocitrate dehydrogenase	1e-31	134 bits (346)	66/66 (100%)
4454183.3 GKS4SN101A7UXB	Cyanothece sp. ATCC 51142	RefSeq	YP_001804616.1	isocitrate dehydrogenase	2e-31	134 bits (345)	66/76 (87%)
4454183.3 GKS4SN101CYI2V	Cyanothece sp. ATCC 51142	RefSeq	YP_001804616.1	isocitrate dehydrogenase	2e-11	67 bits (174)	35/43 (81%)
4454183.3 GKS4SN101AMFTS	Cyanothece sp. ATCC 51142	RefSeq	YP_001804616.1	isocitrate dehydrogenase	2e-11	67 bits (173)	32/37 (86%)
4454183.3 GKS4SN101BIPEC	Cyanothece sp. ATCC 51142	RefSeq	YP_001804616.1	isocitrate dehydrogenase	5e-08	56 bits (144)	27/28 (96%)
4454183.3 GKS4SN101CJ76Z	Cyanothece sp. ATCC 51142	RefSeq	YP_001804616.1	isocitrate dehydrogenase	2e-06	50 bits (130)	24/26 (92%)
4454183.3 GKS4SN101DX5NP	Cyanothece sp CCY 0110	SEED	fig|391612.3.peg.3338	Isocitrate dehydrogenase [NADP] (EC 1.1.1.42)	2e-69	259 bits (669)	126/130 (97%)
4454183.3 GKS4SN101ANDNV	Cyanothece sp CCY 0110	SEED	fig|391612.3.peg.3338	Isocitrate dehydrogenase [NADP] (EC 1.1.1.42)	2e-65	247 bits (636)	121/130 (93%)
4454183.3 GKS4SN101COQAS	Cyanothece sp CCY 0110	SEED	fig|391612.3.peg.3338	Isocitrate dehydrogenase [NADP] (EC 1.1.1.42)	8e-51	198 bits (511)	96/99 (97%)
4454183.3 GKS4SN101CCC0K	Cyanothece sp CCY 0110	SEED	fig|391612.3.peg.3338	Isocitrate dehydrogenase [NADP] (EC 1.1.1.42)	7e-39	158 bits (408)	78/82 (95%)
4454183.3 GKS4SN101DN88W	Cyanothece sp CCY 0110	SEED	fig|391612.3.peg.3338	Isocitrate dehydrogenase [NADP] (EC 1.1.1.42)	7e-37	152 bits (391)	72/74 (97%)
4454183.3 GKS4SN101CB5BN	Cyanothece sp CCY 0110	SEED	fig|391612.3.peg.3338	Isocitrate dehydrogenase [NADP] (EC 1.1.1.42)	1e-36	151 bits (390)	72/75 (96%)
4454183.3 GKS4SN101EA9XL	Cyanothece sp CCY 0110	SEED	fig|391612.3.peg.3338	Isocitrate dehydrogenase [NADP] (EC 1.1.1.42)	2e-34	144 bits (371)	71/74 (96%)
4454183.3 GKS4SN101CFE63	Cyanothece sp CCY 0110	SEED	fig|391612.3.peg.3338	Isocitrate dehydrogenase [NADP] (EC 1.1.1.42)	2e-26	117 bits (302)	55/57 (96%)

## Sheet: Nitrogen fixation GBCYN1 reads
fragment	organism	name space	name space ID	function	e-value[?]	score[?]	identity
4454183.3 GKS4SN101BULOE	Crocosphaera watsonii WH 8501	RefSeq	ZP_00516386.1	Nitrogenase (molybdenum-iron) reductase and maturation protein NifH	4e-63	239 bits (616)	119/127 (94%)
4454183.3 GKS4SN101AW0LJ	Crocosphaera watsonii WH 8501	RefSeq	ZP_00516386.1	Nitrogenase (molybdenum-iron) reductase and maturation protein NifH	4e-58	222 bits (573)	110/117 (94%)
4454183.3 GKS4SN101AWZU5	Crocosphaera watsonii WH 8501	RefSeq	ZP_00516386.1	Nitrogenase (molybdenum-iron) reductase and maturation protein NifH	6e-55	211 bits (546)	109/118 (92%)
4454183.3 GKS4SN101D75XR	Crocosphaera watsonii WH 8501	RefSeq	ZP_00516386.1	Nitrogenase (molybdenum-iron) reductase and maturation protein NifH	9e-40	161 bits (416)	81/82 (99%)
4454183.3 GKS4SN101BPWX9	Crocosphaera watsonii WH 8501	RefSeq	ZP_00516386.1	Nitrogenase (molybdenum-iron) reductase and maturation protein NifH	1e-87	321 bits (827)	159/167 (95%)
4454183.3 GKS4SN101AEOND	Crocosphaera watsonii WH 8501	RefSeq	ZP_00516386.1	Nitrogenase (molybdenum-iron) reductase and maturation protein NifH	2e-76	283 bits (730)	143/152 (94%)
4454183.3 GKS4SN101AG417	Crocosphaera watsonii WH 8501	RefSeq	ZP_00516386.1	Nitrogenase (molybdenum-iron) reductase and maturation protein NifH	2e-14	77 bits (199)	40/45 (89%)
4454183.3 GKS4SN101BE9ES	Crocosphaera watsonii WH 8501	RefSeq	ZP_00516386.1	Nitrogenase (molybdenum-iron) reductase and maturation protein NifH	2e-57	220 bits (567)	112/122 (92%)
4454183.3 GKS4SN101BTI7E	Crocosphaera watsonii WH 8501	RefSeq	ZP_00516386.1	Nitrogenase (molybdenum-iron) reductase and maturation protein NifH	1e-43	174 bits (449)	91/103 (88%)
4454183.3 GKS4SN101D69EL	Crocosphaera watsonii WH 8501	RefSeq	ZP_00516386.1	Nitrogenase (molybdenum-iron) reductase and maturation protein NifH	4e-38	156 bits (402)	79/87 (91%)
4454183.3 GKS4SN101DB9CI	Crocosphaera watsonii WH 8501	RefSeq	ZP_00516386.1	Nitrogenase (molybdenum-iron) reductase and maturation protein NifH	3e-55	213 bits (549)	110/123 (89%)
4454183.3 GKS4SN101ELI3E	Crocosphaera watsonii WH 8501	RefSeq	ZP_00516386.1	Nitrogenase (molybdenum-iron) reductase and maturation protein NifH	1e-42	171 bits (440)	89/101 (88%)
4454183.3 GKS4SN101BZM53	Crocosphaera watsonii WH 8501	RefSeq	ZP_00516386.1	Nitrogenase (molybdenum-iron) reductase and maturation protein NifH	2e-82	303 bits (782)	155/166 (93%)
4454183.3 GKS4SN101CU1NZ	Crocosphaera watsonii WH 8501	RefSeq	ZP_00516386.1	Nitrogenase (molybdenum-iron) reductase and maturation protein NifH	1e-15	81 bits (209)	41/45 (91%)
4454183.3 GKS4SN101BE9ES	Crocosphaera watsonii WH 8501	RefSeq	ZP_00516386.1	Nitrogenase (molybdenum-iron) reductase and maturation protein NifH	4e-60	229 bits (590)	112/116 (97%)
4454183.3 GKS4SN101AT2OM	Crocosphaera watsonii WH 8501	RefSeq	ZP_00516386.1	Nitrogenase (molybdenum-iron) reductase and maturation protein NifH	5e-70	262 bits (675)	129/132 (98%)
4454183.3 GKS4SN101AYW4V	Crocosphaera watsonii WH 8501	RefSeq	ZP_00516386.1	Nitrogenase (molybdenum-iron) reductase and maturation protein NifH	2e-85	313 bits (807)	157/166 (95%)
4454183.3 GKS4SN101B0OLG	Crocosphaera watsonii WH 8501	RefSeq	ZP_00516386.1	Nitrogenase (molybdenum-iron) reductase and maturation protein NifH	5e-46	182 bits (469)	95/108 (88%)
4454183.3 GKS4SN101C3H9I	Crocosphaera watsonii WH 8501	RefSeq	ZP_00516386.1	Nitrogenase (molybdenum-iron) reductase and maturation protein NifH	1e-46	184 bits (474)	96/107 (90%)
4454183.3 GKS4SN101CQL5F	Crocosphaera watsonii WH 8501	RefSeq	ZP_00516386.1	Nitrogenase (molybdenum-iron) reductase and maturation protein NifH	2e-32	137 bits (354)	72/84 (86%)
4454183.3 GKS4SN101DO6M6	Crocosphaera watsonii WH 8501	RefSeq	ZP_00516386.1	Nitrogenase (molybdenum-iron) reductase and maturation protein NifH	8e-87	317 bits (819)	158/167 (95%)
4454183.3 GKS4SN101BOSN5	Cyanothece sp. ATCC 51142	RefSeq	YP_001801974.1	Cysteine desulfurase (EC 2.8.1.7), NifS subfamily	2e-81	300 bits (773)	150/163 (92%)
4454183.3 GKS4SN101DB0M4	Cyanothece sp. ATCC 51142	RefSeq	YP_001801974.1	Cysteine desulfurase (EC 2.8.1.7), NifS subfamily	1e-75	280 bits (723)	139/143 (97%)
4454183.3 GKS4SN101CEYO1	Cyanothece sp. ATCC 51142	RefSeq	YP_001801974.1	Cysteine desulfurase (EC 2.8.1.7), NifS subfamily	1e-71	267 bits (689)	133/150 (89%)
4454183.3 GKS4SN101C3IMA	Cyanothece sp. ATCC 51142	RefSeq	YP_001801974.1	Cysteine desulfurase (EC 2.8.1.7), NifS subfamily	5e-69	258 bits (666)	127/139 (91%)
4454183.3 GKS4SN101BFEOR	Cyanothece sp. ATCC 51142	RefSeq	YP_001801974.1	Cysteine desulfurase (EC 2.8.1.7), NifS subfamily	5e-65	245 bits (632)	122/140 (87%)
4454183.3 GKS4SN101ED06N	Cyanothece sp. ATCC 51142	RefSeq	YP_001801974.1	Cysteine desulfurase (EC 2.8.1.7), NifS subfamily	5e-61	232 bits (598)	114/116 (98%)
4454183.3 GKS4SN101AMNBR	Cyanothece sp. ATCC 51142	RefSeq	YP_001801974.1	Cysteine desulfurase (EC 2.8.1.7), NifS subfamily	2e-58	223 bits (576)	109/120 (91%)
4454183.3 GKS4SN101C1L88	Cyanothece sp. ATCC 51142	RefSeq	YP_001801974.1	Cysteine desulfurase (EC 2.8.1.7), NifS subfamily	3e-58	222 bits (574)	109/120 (91%)
4454183.3 GKS4SN101BFOV5	Cyanothece sp. ATCC 51142	RefSeq	YP_001801974.1	Cysteine desulfurase (EC 2.8.1.7), NifS subfamily	3e-55	213 bits (549)	106/111 (95%)
4454183.3 GKS4SN101DHU9H	Cyanothece sp. ATCC 51142	RefSeq	YP_001801974.1	Cysteine desulfurase (EC 2.8.1.7), NifS subfamily	1e-54	211 bits (544)	104/106 (98%)
4454183.3 GKS4SN101C486F	Cyanothece sp. ATCC 51142	RefSeq	YP_001801974.1	Cysteine desulfurase (EC 2.8.1.7), NifS subfamily	8e-43	171 bits (442)	86/87 (99%)
4454183.3 GKS4SN101BH4N4	Cyanothece sp. ATCC 51142	RefSeq	YP_001801974.1	Cysteine desulfurase (EC 2.8.1.7), NifS subfamily	5e-42	169 bits (435)	87/99 (88%)
4454183.3 GKS4SN101DUWNI	Cyanothece sp. ATCC 51142	RefSeq	YP_001801974.1	Cysteine desulfurase (EC 2.8.1.7), NifS subfamily	1e-39	160 bits (414)	80/85 (94%)
4454183.3 GKS4SN101AJ8VA	Cyanothece sp. ATCC 51142	RefSeq	YP_001801974.1	Cysteine desulfurase (EC 2.8.1.7), NifS subfamily	1e-37	154 bits (398)	78/82 (95%)
4454183.3 GKS4SN101DHU9H	Cyanothece sp. ATCC 51142	RefSeq	YP_001801974.1	Cysteine desulfurase (EC 2.8.1.7), NifS subfamily	9e-31	131 bits (339)	65/74 (88%)
4454183.3 GKS4SN101DK7JT	Cyanothece sp. ATCC 51142	RefSeq	YP_001801974.1	Cysteine desulfurase (EC 2.8.1.7), NifS subfamily	5e-29	125 bits (324)	63/69 (91%)
4454183.3 GKS4SN101BPEIG	Cyanothece sp. ATCC 51142	RefSeq	YP_001801974.1	Cysteine desulfurase (EC 2.8.1.7), NifS subfamily	5e-26	116 bits (299)	57/57 (100%)
4454183.3 GKS4SN101E38B5	Cyanothece sp. ATCC 51142	RefSeq	YP_001801974.1	Cysteine desulfurase (EC 2.8.1.7), NifS subfamily	1e-25	115 bits (295)	57/62 (92%)
4454183.3 GKS4SN101AMNBR	Cyanothece sp. ATCC 51142	RefSeq	YP_001801974.1	Cysteine desulfurase (EC 2.8.1.7), NifS subfamily	6e-20	95 bits (246)	47/74 (64%)
4454183.3 GKS4SN101DK7JT	Cyanothece sp. ATCC 51142	RefSeq	YP_001801974.1	Cysteine desulfurase (EC 2.8.1.7), NifS subfamily	3e-19	93 bits (240)	44/44 (100%)
4454183.3 GKS4SN101CM7KP	Cyanothece sp. ATCC 51142	RefSeq	YP_001801974.1	Cysteine desulfurase (EC 2.8.1.7), NifS subfamily	4e-18	89 bits (230)	45/49 (92%)
4454183.3 GKS4SN101DB0M4	Cyanothece sp. ATCC 51142	RefSeq	YP_001801974.1	Cysteine desulfurase (EC 2.8.1.7), NifS subfamily	6e-18	89 bits (229)	45/49 (92%)
4454183.3 GKS4SN101C3IMA	Cyanothece sp. ATCC 51142	RefSeq	YP_001801974.1	Cysteine desulfurase (EC 2.8.1.7), NifS subfamily	1e-12	71 bits (184)	35/40 (88%)
4454183.3 GKS4SN101AXE08	Cyanothece sp. ATCC 51142	RefSeq	YP_001801974.1	Cysteine desulfurase (EC 2.8.1.7), NifS subfamily	8e-09	58 bits (151)	28/30 (93%)
4454183.3 GKS4SN101AFXMD	Cyanothece sp. ATCC 51142	RefSeq	YP_001801974.1	Cysteine desulfurase (EC 2.8.1.7), NifS subfamily	3e-07	53 bits (137)	27/46 (59%)
4454183.3 GKS4SN101AFXMD	Cyanothece sp. CCY0110 Unclassified.	RefSeq	ZP_01727763.1	Cysteine desulfurase (EC 2.8.1.7), NifS subfamily	2e-87	320 bits (825)	158/172 (92%)
4454183.3 GKS4SN101B0CUO	Cyanothece sp. CCY0110 Unclassified.	RefSeq	ZP_01727763.1	Cysteine desulfurase (EC 2.8.1.7), NifS subfamily	2e-83	307 bits (791)	152/167 (91%)
4454183.3 GKS4SN101BOSN5	Cyanothece sp. CCY0110 Unclassified.	RefSeq	ZP_01727763.1	Cysteine desulfurase (EC 2.8.1.7), NifS subfamily	2e-72	270 bits (696)	132/142 (93%)
4454183.3 GKS4SN101BCAU0	Cyanothece sp. CCY0110 Unclassified.	RefSeq	ZP_01727763.1	Cysteine desulfurase (EC 2.8.1.7), NifS subfamily	3e-66	249 bits (643)	125/136 (92%)
4454183.3 GKS4SN101AJCH1	Cyanothece sp. CCY0110 Unclassified.	RefSeq	ZP_01727763.1	Cysteine desulfurase (EC 2.8.1.7), NifS subfamily	2e-55	213 bits (551)	105/119 (88%)
4454183.3 GKS4SN101BH4N4	Cyanothece sp. CCY0110 Unclassified.	RefSeq	ZP_01727763.1	Cysteine desulfurase (EC 2.8.1.7), NifS subfamily	1e-53	207 bits (535)	103/111 (93%)
4454183.3 GKS4SN101CGPXZ	Cyanothece sp. CCY0110 Unclassified.	RefSeq	ZP_01727763.1	Cysteine desulfurase (EC 2.8.1.7), NifS subfamily	7e-33	138 bits (357)	71/76 (93%)
4454183.3 GKS4SN101CGPXZ	Cyanothece sp. CCY0110 Unclassified.	RefSeq	ZP_01727763.1	Cysteine desulfurase (EC 2.8.1.7), NifS subfamily	1e-29	127 bits (329)	62/66 (94%)
4454183.3 GKS4SN101BXZK0	Cyanothece sp. (strain PCC 8801) (Synechococcus sp. (strain PCC 8801 / RF-1))	RefSeq	YP_002371986.1	Fe-S cluster assembly protein NifU	2e-61	233 bits (602)	117/123 (95%)
4454183.3 GKS4SN101C7M8F	Cyanothece sp. (strain PCC 8801) (Synechococcus sp. (strain PCC 8801 / RF-1))	RefSeq	YP_002371986.1	Fe-S cluster assembly protein NifU	6e-32	135 bits (349)	68/73 (93%)
4454183.3 GKS4SN101B1XE5	Cyanothece sp. (strain PCC 8801) (Synechococcus sp. (strain PCC 8801 / RF-1))	RefSeq	YP_002371986.1	Fe-S cluster assembly protein NifU	2e-30	130 bits (336)	66/73 (90%)
4454183.3 GKS4SN101BXZK0	Cyanothece sp. (strain PCC 8801) (Synechococcus sp. (strain PCC 8801 / RF-1))	RefSeq	YP_002371986.1	Fe-S cluster assembly protein NifU	1e-26	118 bits (304)	57/61 (93%)
4454183.3 GKS4SN101BACCK	Cyanothece sp. (strain PCC 8801) (Synechococcus sp. (strain PCC 8801 / RF-1))	RefSeq	YP_002371986.1	Fe-S cluster assembly protein NifU	2e-08	57 bits (148)	29/30 (97%)
4454183.3 GKS4SN101DET3C	Cyanothece sp. ATCC 51142	RefSeq	YP_001801975.1	Fe-S cluster assembly protein NifU	5e-79	292 bits (753)	146/159 (92%)
4454183.3 GKS4SN101BH7P2	Cyanothece sp. ATCC 51142	RefSeq	YP_001801975.1	Fe-S cluster assembly protein NifU	4e-67	252 bits (650)	126/139 (91%)
4454183.3 GKS4SN101B9AKZ	Cyanothece sp. ATCC 51142	RefSeq	YP_001801975.1	Fe-S cluster assembly protein NifU	1e-53	208 bits (536)	105/110 (95%)
4454183.3 GKS4SN101CEEI9	Cyanothece sp. ATCC 51142	RefSeq	YP_001801975.1	Fe-S cluster assembly protein NifU	5e-53	205 bits (530)	104/113 (92%)
4454183.3 GKS4SN101ANWO0	Cyanothece sp. ATCC 51142	RefSeq	YP_001801975.1	Fe-S cluster assembly protein NifU	6e-43	172 bits (443)	87/96 (91%)
4454183.3 GKS4SN101ENAW5	Cyanothece sp. ATCC 51142	RefSeq	YP_001801975.1	Fe-S cluster assembly protein NifU	1e-33	141 bits (364)	68/71 (96%)
4454183.3 GKS4SN101EUCH9	Cyanothece sp. ATCC 51142	RefSeq	YP_001801975.1	Fe-S cluster assembly protein NifU	2e-33	140 bits (361)	71/84 (85%)
4454183.3 GKS4SN101B2JC7	Cyanothece sp. ATCC 51142	RefSeq	YP_001801975.1	Fe-S cluster assembly protein NifU	7e-31	132 bits (340)	64/77 (83%)
4454183.3 GKS4SN101ED06N	Cyanothece sp. ATCC 51142	RefSeq	YP_001801975.1	Fe-S cluster assembly protein NifU	2e-27	120 bits (311)	58/70 (83%)
4454183.3 GKS4SN101BOSN5	Cyanothece sp. ATCC 51142	RefSeq	YP_001801975.1	Fe-S cluster assembly protein NifU	6e-18	89 bits (229)	46/46 (100%)
4454183.3 GKS4SN101CXSPV	Cyanothece sp. ATCC 51142	RefSeq	YP_001801975.1	Fe-S cluster assembly protein NifU	3e-09	60 bits (154)	29/33 (88%)
4454183.3 GKS4SN101CPSZA	Cyanothece sp. ATCC 51142	RefSeq	YP_001801975.1	Fe-S cluster assembly protein NifU	2e-08	57 bits (148)	33/40 (83%)
4454183.3 GKS4SN101AVDLH	Cyanothece sp. CCY0110	RefSeq	ZP_01727764.1	Fe-S cluster assembly protein NifU	5e-36	149 bits (384)	73/80 (91%)
4454183.3 GKS4SN101BL1OZ	Cyanothece sp. ATCC 51142	RefSeq	YP_001801964.1	NifT/FixU	3e-19	93 bits (240)	45/58 (78%)
4454183.3 GKS4SN101ANWZY	Cyanothece sp. ATCC 51142	RefSeq	YP_001801964.1	NifT/FixU	9e-23	105 bits (270)	51/66 (77%)
4454183.3 GKS4SN101BU04H	Crocosphaera watsonii WH 8501	RefSeq	ZP_00516414.1	NifT/FixU	1e-08	58 bits (150)	30/39 (77%)
4454183.3 GKS4SN101CM6AF	Crocosphaera watsonii WH 8501	RefSeq	ZP_00516414.1	NifT/FixU	2e-16	84 bits (216)	41/54 (76%)
4454183.3 GKS4SN101D3863	Cyanothece sp. ATCC 51142	RefSeq	YP_001801964.1	NifT/FixU	2e-20	97 bits (250)	47/56 (84%)
4454183.3 GKS4SN101DSXDS	Cyanothece sp. ATCC 51142	RefSeq	YP_001801964.1	NifT/FixU	6e-17	85 bits (220)	41/48 (85%)
4454183.3 GKS4SN101A1FSI	Cyanothece sp. ATCC 51142	RefSeq	YP_001801964.1	NifT/FixU	4e-23	106 bits (273)	52/65
4454183.3 GKS4SN101A1FSI	Crocosphaera watsonii WH 8501	RefSeq	ZP_00516413.1	NifZ	1e-23	108 bits (278)	52/57 (91%)
4454183.3 GKS4SN101EFLTB	Crocosphaera watsonii WH 8501	RefSeq	ZP_00516413.1	NifZ	1e-25	115 bits (295)	54/61 (89%)
4454183.3 GKS4SN101DWHM6	Crocosphaera watsonii WH 8501	RefSeq	ZP_00516413.1	NifZ	2e-49	193 bits (499)	93/103 (90%)
4454183.3 GKS4SN101ESLAY	Cyanothece sp. ATCC 51142 Unclassified.	RefSeq	YP_001801965.1	NifZ	8e-36	148 bits (382)	70/82 (85%)
4454183.3 GKS4SN101EWSMW	Crocosphaera watsonii WH 8501	RefSeq	ZP_00516413.1	NifZ	3e-29	126 bits (326)	61/68
4454183.3 GKS4SN101A4RKB	Cyanothece sp PCC 8802	RefSeq	YP_003137550.1	nitrogenase MoFe cofactor biosynthesis protein NifE	2e-68	256 bits (661)	122/140 (87%)
4454183.3 GKS4SN101C9ILU	Cyanothece sp PCC 8802	RefSeq	YP_003137550.1	nitrogenase MoFe cofactor biosynthesis protein NifE	1e-65	247 bits (638)	118/129 (91%)
4454183.3 GKS4SN101EQAM5	Cyanothece sp PCC 8802	RefSeq	YP_003137550.1	nitrogenase MoFe cofactor biosynthesis protein NifE	4e-54	209 bits (539)	99/106 (93%)
4454183.3 GKS4SN101ET9EG	Cyanothece sp PCC 8802	RefSeq	YP_003137550.1	nitrogenase MoFe cofactor biosynthesis protein NifE	9e-48	188 bits (484)	91/110 (83%)
4454183.3 GKS4SN101DZ53H	Cyanothece sp PCC 8802	RefSeq	YP_003137550.1	nitrogenase MoFe cofactor biosynthesis protein NifE	2e-43	174 bits (448)	82/84 (98%)
4454183.3 GKS4SN101ENYXZ	Cyanothece sp PCC 8802	RefSeq	YP_003137550.1	nitrogenase MoFe cofactor biosynthesis protein NifE	5e-42	169 bits (435)	82/91 (90%)
4454183.3 GKS4SN101A0CHO	Cyanothece sp PCC 8802	RefSeq	YP_003137550.1	nitrogenase MoFe cofactor biosynthesis protein NifE	1e-22	104 bits (269)	48/50 (96%)
4454183.3 GKS4SN101B6J6O	Cyanothece sp PCC 8802	RefSeq	YP_003137550.1	nitrogenase MoFe cofactor biosynthesis protein NifE	2e-19	94 bits (242)	46/49 (94%)
4454183.3 GKS4SN101A8NMW	Cyanothece sp PCC 8802	RefSeq	YP_003137550.1	nitrogenase MoFe cofactor biosynthesis protein NifE	2e-15	80 bits (207)	37/40 (93%)
4454183.3 GKS4SN101DXB2S	Cyanothece sp PCC 8802	RefSeq	YP_003137550.1	nitrogenase MoFe cofactor biosynthesis protein NifE	1e-13	74 bits (192)	34/36 (94%)
4454183.3 GKS4SN101ENZ4L	Cyanothece sp PCC 8802	RefSeq	YP_003137550.1	nitrogenase MoFe cofactor biosynthesis protein NifE	1e-12	71 bits (183)	32/34 (94%)
4454183.3 GKS4SN101AGJKX	Cyanothece sp. ATCC 51142	RefSeq	YP_001801980.1	nitrogenase MoFe cofactor biosynthesis protein NifE	5e-83	305 bits (787)	148/167 (89%)
4454183.3 GKS4SN101ECR70	Cyanothece sp. ATCC 51142	RefSeq	YP_001801980.1	nitrogenase MoFe cofactor biosynthesis protein NifE	7e-82	301 bits (777)	151/168 (90%)
4454183.3 GKS4SN101EPJUO	Cyanothece sp. ATCC 51142	RefSeq	YP_001801980.1	nitrogenase MoFe cofactor biosynthesis protein NifE	5e-76	282 bits (727)	142/154 (92%)
4454183.3 GKS4SN101CC2GK	Cyanothece sp. ATCC 51142	RefSeq	YP_001801980.1	nitrogenase MoFe cofactor biosynthesis protein NifE	8e-70	261 bits (673)	128/143 (90%)
4454183.3 GKS4SN101CK7TG	Cyanothece sp. ATCC 51142	RefSeq	YP_001801980.1	nitrogenase MoFe cofactor biosynthesis protein NifE	1e-69	261 bits (672)	131/146 (90%)
4454183.3 GKS4SN101DY12Q	Cyanothece sp. ATCC 51142	RefSeq	YP_001801980.1	nitrogenase MoFe cofactor biosynthesis protein NifE	5e-67	252 bits (649)	124/143 (87%)
4454183.3 GKS4SN101AUSOY	Cyanothece sp. ATCC 51142	RefSeq	YP_001801980.1	nitrogenase MoFe cofactor biosynthesis protein NifE	5e-66	249 bits (641)	120/132 (91%)
4454183.3 GKS4SN101A4RKB	Cyanothece sp. ATCC 51142	RefSeq	YP_001801980.1	nitrogenase MoFe cofactor biosynthesis protein NifE	7e-65	245 bits (631)	121/144 (84%)
4454183.3 GKS4SN101BT59P	Cyanothece sp. ATCC 51142	RefSeq	YP_001801980.1	nitrogenase MoFe cofactor biosynthesis protein NifE	2e-62	236 bits (610)	114/126 (90%)
4454183.3 GKS4SN101BCC5S	Cyanothece sp. ATCC 51142	RefSeq	YP_001801980.1	nitrogenase MoFe cofactor biosynthesis protein NifE	1e-61	234 bits (604)	117/130 (90%)
4454183.3 GKS4SN101A4RKB	Cyanothece sp. ATCC 51142	RefSeq	YP_001801980.1	nitrogenase MoFe cofactor biosynthesis protein NifE	5e-59	225 bits (581)	109/119 (92%)
4454183.3 GKS4SN101C9ILU	Cyanothece sp. ATCC 51142	RefSeq	YP_001801980.1	nitrogenase MoFe cofactor biosynthesis protein NifE	2e-23	107 bits (275)	59/72 (82%)
4454183.3 GKS4SN101B7KSN	Cyanothece sp. CCY 0110	RefSeq	ZP_01727769.1	nitrogenase MoFe cofactor biosynthesis protein NifE	8e-83	304 bits (785)	143/159 (90%)
4454183.3 GKS4SN101B07MY	Cyanothece sp. CCY 0110	RefSeq	ZP_01727769.1	nitrogenase MoFe cofactor biosynthesis protein NifE	5e-79	292 bits (753)	139/163 (85%)
4454183.3 GKS4SN101EWRUU	Cyanothece sp. CCY 0110	RefSeq	ZP_01727769.1	nitrogenase MoFe cofactor biosynthesis protein NifE	2e-78	289 bits (747)	140/155 (90%)
4454183.3 GKS4SN101A0CHO	Cyanothece sp. CCY 0110	RefSeq	ZP_01727769.1	nitrogenase MoFe cofactor biosynthesis protein NifE	1e-76	284 bits (733)	140/154 (91%)
4454183.3 GKS4SN101BQMFQ	Cyanothece sp. CCY 0110	RefSeq	ZP_01727769.1	nitrogenase MoFe cofactor biosynthesis protein NifE	1e-67	254 bits (655)	128/148 (86%)
4454183.3 GKS4SN101BREXZ	Cyanothece sp. CCY 0110	RefSeq	ZP_01727769.1	nitrogenase MoFe cofactor biosynthesis protein NifE	5e-65	245 bits (632)	117/135 (87%)
4454183.3 GKS4SN101BAJ28	Cyanothece sp. CCY 0110	RefSeq	ZP_01727769.1	nitrogenase MoFe cofactor biosynthesis protein NifE	4e-64	242 bits (625)	116/131 (89%)
4454183.3 GKS4SN101DAUB7	Cyanothece sp. CCY 0110	RefSeq	ZP_01727769.1	nitrogenase MoFe cofactor biosynthesis protein NifE	4e-63	239 bits (616)	116/129 (90%)
4454183.3 GKS4SN101DHICZ	Cyanothece sp. CCY 0110	RefSeq	ZP_01727769.1	nitrogenase MoFe cofactor biosynthesis protein NifE	1e-55	214 bits (553)	106/121 (88%)
4454183.3 GKS4SN101BIH2O	Cyanothece sp. CCY 0110	RefSeq	ZP_01727769.1	nitrogenase MoFe cofactor biosynthesis protein NifE	7e-40	162 bits (417)	83/88 (94%)
4454183.3 GKS4SN101CJXZI	Cyanothece sp. CCY 0110	RefSeq	ZP_01727769.1	nitrogenase MoFe cofactor biosynthesis protein NifE	6e-36	148 bits (383)	71/81 (88%)
4454183.3 GKS4SN101A0CHO	Cyanothece sp. CCY 0110	RefSeq	ZP_01727769.1	nitrogenase MoFe cofactor biosynthesis protein NifE	3e-35	146 bits (377)	70/77 (91%)
4454183.3 GKS4SN101BXIAA	Cyanothece sp. CCY 0110	RefSeq	ZP_01727769.1	nitrogenase MoFe cofactor biosynthesis protein NifE	6e-26	115 bits (298)	60/75 (80%)
4454183.3 GKS4SN101DWYRQ	Cyanothece sp. CCY 0110	RefSeq	ZP_01727769.1	nitrogenase MoFe cofactor biosynthesis protein NifE	5e-25	112 bits (289)	51/59 (86%)
4454183.3 GKS4SN101BFRQM	Cyanothece sp. CCY 0110	RefSeq	ZP_01727769.1	nitrogenase MoFe cofactor biosynthesis protein NifE	2e-23	107 bits (276)	51/57 (89%)
4454183.3 GKS4SN101CGFM4	Cyanothece sp. CCY 0110	RefSeq	ZP_01727769.1	nitrogenase MoFe cofactor biosynthesis protein NifE	2e-12	70 bits (182)	33/39 (85%)
4454183.3 GKS4SN101D7J3J	Cyanothece sp. ATCC 51142	RefSeq	YP_001801971.1	Nitrogenase cofactor biosynthesis protein NifB	7e-84	308 bits (794)	150/160 (94%)
4454183.3 GKS4SN101BM4WQ	Cyanothece sp. ATCC 51142	RefSeq	YP_001801971.1	Nitrogenase cofactor biosynthesis protein NifB	1e-74	277 bits (715)	134/144 (93%)
4454183.3 GKS4SN101CSTBK	Cyanothece sp. ATCC 51142	RefSeq	YP_001801971.1	Nitrogenase cofactor biosynthesis protein NifB	4e-69	259 bits (667)	124/129 (96%)
4454183.3 GKS4SN101BSTMR	Cyanothece sp. ATCC 51142	RefSeq	YP_001801971.1	Nitrogenase cofactor biosynthesis protein NifB	7e-69	258 bits (665)	127/142 (89%)
4454183.3 GKS4SN101BXK47	Cyanothece sp. ATCC 51142	RefSeq	YP_001801971.1	Nitrogenase cofactor biosynthesis protein NifB	3e-68	256 bits (660)	127/139 (91%)
4454183.3 GKS4SN101BPX4P	Cyanothece sp. ATCC 51142	RefSeq	YP_001801971.1	Nitrogenase cofactor biosynthesis protein NifB	3e-61	233 bits (600)	110/119 (92%)
4454183.3 GKS4SN101DSM50	Cyanothece sp. ATCC 51142	RefSeq	YP_001801971.1	Nitrogenase cofactor biosynthesis protein NifB	2e-58	223 bits (576)	109/117 (93%)
4454183.3 GKS4SN101BJQ9B	Cyanothece sp. ATCC 51142	RefSeq	YP_001801971.1	Nitrogenase cofactor biosynthesis protein NifB	6e-54	208 bits (538)	105/109 (96%)
4454183.3 GKS4SN101BJQ9B	Cyanothece sp. ATCC 51142	RefSeq	YP_001801971.1	Nitrogenase cofactor biosynthesis protein NifB	5e-51	199 bits (513)	96/99 (97%)
4454183.3 GKS4SN101BVBCU	Cyanothece sp. ATCC 51142	RefSeq	YP_001801971.1	Nitrogenase cofactor biosynthesis protein NifB	6e-51	198 bits (512)	97/107 (91%)
4454183.3 GKS4SN101DW2P7	Cyanothece sp. ATCC 51142	RefSeq	YP_001801971.1	Nitrogenase cofactor biosynthesis protein NifB	3e-48	189 bits (488)	92/102 (90%)
4454183.3 GKS4SN101EI051	Cyanothece sp. ATCC 51142	RefSeq	YP_001801971.1	Nitrogenase cofactor biosynthesis protein NifB	4e-48	189 bits (487)	89/92 (97%)
4454183.3 GKS4SN101C7DJP	Cyanothece sp. ATCC 51142	RefSeq	YP_001801971.1	Nitrogenase cofactor biosynthesis protein NifB	7e-48	188 bits (485)	90/95 (95%)
4454183.3 GKS4SN101EE6MR	Cyanothece sp. ATCC 51142	RefSeq	YP_001801971.1	Nitrogenase cofactor biosynthesis protein NifB	1e-46	184 bits (475)	90/92 (98%)
4454183.3 GKS4SN101DX911	Cyanothece sp. ATCC 51142	RefSeq	YP_001801971.1	Nitrogenase cofactor biosynthesis protein NifB	1e-46	184 bits (475)	88/102 (86%)
4454183.3 GKS4SN101A1UCZ	Cyanothece sp. ATCC 51142	RefSeq	YP_001801971.1	Nitrogenase cofactor biosynthesis protein NifB	2e-46	183 bits (473)	88/93 (95%)
4454183.3 GKS4SN101DJLN5	Cyanothece sp. ATCC 51142	RefSeq	YP_001801971.1	Nitrogenase cofactor biosynthesis protein NifB	1e-44	178 bits (458)	87/90 (97%)
4454183.3 GKS4SN101CV8KL	Cyanothece sp. ATCC 51142	RefSeq	YP_001801971.1	Nitrogenase cofactor biosynthesis protein NifB	8e-43	171 bits (442)	83/86 (97%)
4454183.3 GKS4SN101DF5J1	Cyanothece sp. ATCC 51142	RefSeq	YP_001801971.1	Nitrogenase cofactor biosynthesis protein NifB	9e-42	168 bits (433)	82/84 (98%)
4454183.3 GKS4SN101CNW2R	Cyanothece sp. ATCC 51142	RefSeq	YP_001801971.1	Nitrogenase cofactor biosynthesis protein NifB	4e-40	162 bits (419)	78/80 (98%)
4454183.3 GKS4SN101D0M7L	Cyanothece sp. ATCC 51142	RefSeq	YP_001801971.1	Nitrogenase cofactor biosynthesis protein NifB	1e-38	157 bits (406)	74/83 (89%)
4454183.3 GKS4SN101BPX4P	Cyanothece sp. ATCC 51142	RefSeq	YP_001801971.1	Nitrogenase cofactor biosynthesis protein NifB	2e-38	157 bits (405)	76/88 (86%)
4454183.3 GKS4SN101A2COF	Cyanothece sp. ATCC 51142	RefSeq	YP_001801971.1	Nitrogenase cofactor biosynthesis protein NifB	8e-38	155 bits (399)	73/82 (89%)
4454183.3 GKS4SN101BQWXC	Cyanothece sp. ATCC 51142	RefSeq	YP_001801971.1	Nitrogenase cofactor biosynthesis protein NifB	8e-24	108 bits (279)	53/62 (85%)
4454183.3 GKS4SN101EESQC	Cyanothece sp. ATCC 51142	RefSeq	YP_001801971.1	Nitrogenase cofactor biosynthesis protein NifB	2e-23	107 bits (275)	53/55 (96%)
4454183.3 GKS4SN101CGEC9	Cyanothece sp. ATCC 51142	RefSeq	YP_001801971.1	Nitrogenase cofactor biosynthesis protein NifB	1e-21	101 bits (260)	49/58 (84%)
4454183.3 GKS4SN101BM4WQ	Cyanothece sp. ATCC 51142	RefSeq	YP_001801971.1	Nitrogenase cofactor biosynthesis protein NifB	1e-21	101 bits (260)	49/58 (84%)
4454183.3 GKS4SN101AI3G7	Cyanothece sp. ATCC 51142	RefSeq	YP_001801971.1	Nitrogenase cofactor biosynthesis protein NifB	2e-21	100 bits (258)	49/51 (96%)
4454183.3 GKS4SN101AR8QF	Cyanothece sp. ATCC 51142	RefSeq	YP_001801971.1	Nitrogenase cofactor biosynthesis protein NifB	6e-21	99 bits (254)	50/58 (86%)
4454183.3 GKS4SN101EDF7L	Cyanothece sp. ATCC 51142	RefSeq	YP_001801971.1	Nitrogenase cofactor biosynthesis protein NifB	3e-20	97 bits (249)	48/49 (98%)
4454183.3 GKS4SN101EE6MR	Cyanothece sp. ATCC 51142	RefSeq	YP_001801971.1	Nitrogenase cofactor biosynthesis protein NifB	2e-15	81 bits (208)	39/39 (100%)
4454183.3 GKS4SN101BXK47	Cyanothece sp. ATCC 51142	RefSeq	YP_001801971.1	Nitrogenase cofactor biosynthesis protein NifB	3e-15	80 bits (206)	40/49 (82%)
4454183.3 GKS4SN101BVBCU	Cyanothece sp. ATCC 51142	RefSeq	YP_001801971.1	Nitrogenase cofactor biosynthesis protein NifB	5e-08	56 bits (144)	27/27 (100%)
4454183.3 GKS4SN101ARCSW	Cyanothece sp. ATCC 51142	RefSeq	YP_001801971.1	Nitrogenase cofactor biosynthesis protein NifB	0.02	37 bits (95)	20/25 (80%)
4454183.3 GKS4SN101D1V0K	Cyanothece sp PCC 8801	RefSeq	YP_003137555.1	Nitrogenase stabilizing/protective protein NifW	0.006	39 bits (101)	19/25 (76%)
4454183.3 GKS4SN101EBXU2	Cyanothece sp PCC 8801	RefSeq	YP_003137555.1	Nitrogenase stabilizing/protective protein NifW	0.006	39 bits (101)	19/25 (76%)
4454183.3 GKS4SN101EK364	Cyanothece sp PCC 8801	RefSeq	YP_003137555.1	Nitrogenase stabilizing/protective protein NifW	1e-24	111 bits (286)	56/71 (79%)
4454183.3 GKS4SN101EXCUN	Cyanothece sp PCC 8801	RefSeq	YP_003137555.1	Nitrogenase stabilizing/protective protein NifW	1e-19	95 bits (244)	47/60 (78%)
