# Supplementary material for: The Green Berry Consortia of the Sippewissett Salt Marsh: Millimeter-Sized Aggregates of Diazotrophic Unicellular Cyanobacteria
Source: Front Microbiol. 2017 Sep 4;8:1623. doi: 10.3389/fmicb.2017.01623 (PMC5591377; doi:10.3389/fmicb.2017.01623)
Supplement: TABLE S2 — Summary of metagenomic analysis of marker genes for nitrate and nitrite reduction. [file Table_2.XLSX]

## Sheet: Sheet1
nirK (nitrite reductase EC 1.7.2.1) read hits = 6, assembled contig = 1 (length ~700nt)
read	hit species	hit species annot	subject ids	% identity	% positives	alignment length	mismatches	gap opens	q. start	q. end	s. start	s. end	evalue	bit score
blastx results
GKS4SN101BF06G	Roseibium sp. TrichSKD4	copper-containing nitrite reductase	gi|497098826|ref|WP_009469356.1|;gi|307770109|gb|EFO29335.1|	75.16	85.99	157	39	0	474	4	175	331	3e-68	226
GKS4SN101EGVSB	Roseibium sp. TrichSKD4	copper-containing nitrite reductase	gi|497098826|ref|WP_009469356.1|;gi|307770109|gb|EFO29335.1|	55.41	68.92	74	33	0	138	359	177	250	7e-18	87.8
GKS4SN101EB64D	Roseibium sp. TrichSKD4	copper-containing nitrite reductase	gi|497098826|ref|WP_009469356.1|;gi|307770109|gb|EFO29335.1|	82.61	88.41	69	12	0	2	208	440	508	1e-30	124
GKS4SN101EGVSB	Roseibium sp. TrichSKD4	copper-containing nitrite reductase	gi|497098826|ref|WP_009469356.1|;gi|307770109|gb|EFO29335.1|	55	68	74	24	0	138	359	177	203	7e-18	87.8
GKS4SN101CNYNO	Roseibium sp. TrichSKD4	copper-containing nitrite reductase	gi|497098826|ref|WP_009469356.1|;gi|307770109|gb|EFO29335.1|	84	79	88	9	0	349	86	421	508	9e-45	162
GKS4SN101DF2R5	Rhodovulum sp. PH10	nitrite reductase (nirK)	gi|495436932|ref|WP_008161627.1|;gi|359364811|gb|EHK66522.1|	78.85	88.46	52	10	1	328	176	307	358	5e-37	89
contig
4454167.3 contig01809	Roseibium sp. TrichSKD4	copper-containing nitrite reductase	gi|497098826|ref|WP_009469356.1|;gi|307770109|gb|EFO29335.1|
nosZ (nitrous oxide reductase EC EC 1.7.2.4) read hits = 1, no assembled contig hits
read	hit species	hit species annot	subject ids	% identity	% positives	alignment length	mismatches	gap opens	q. start	q. end	s. start	s. end	evalue	bit score
blastx results NosZ
GKS4SN101DF3NT_framebot_corr	Robiginitalea biformata HTCC2501	nitrous oxide reductase (nosZ)	gi|260061020|ref|YP_003194100.1|;gi|506233303|ref|WP_015753078.1|;gi|88785152|gb|EAR16321.1|	89.58	94.79	96	10	0	13	300	364	459	3e-51	181
GKS4SN101DF3NT_framebot_corr	Muricauda ruestringensis DSM 13258	nitrous oxide reductase (nosZ)	gi|344204124|ref|YP_004789267.1|;gi|503800132|ref|WP_014034126.1|;gi|343956046|gb|AEM71845.1|	87.5	92.71	96	12	0	13	300	362	457	3e-50	177
GKS4SN101DF3NT_framebot_corr	Eudoraea adriatica	nitrous oxide reductase (nosZ)	gi|518500405|ref|WP_019670612.1|	87.5	93.75	96	12	0	13	300	362	457	2e-49	175
blastn results of same read:				% identity		alignment length	mismatches	gap opens	q. start	q. end	s. start	s. end	evalue	bit score
GKS4SN101DF3NT_framebot_corr	Muricauda ruestringensis DSM 13258	nitrous oxide reductase (nosZ)	gi|343953259|gb|CP002999.1|	77.21		294	64	3	1	293	3110706	3110415	4e-54	221
GKS4SN101DF3NT_framebot_corr	Cellulophaga algicola DSM 14237	nitrous oxide reductase (nosZ)	gi|319420253|gb|CP002453.1|	78.29		281	56	4	1	279	3622067	3622344	1e-53	219
GKS4SN101DF3NT_framebot_corr	Robiginitalea biformata HTCC2501	nitrous oxide reductase (nosZ)	gi|257796356|gb|CP001712.1|	76.41		301	68	3	1	300	483459	483161	2e-52	215
napA (nitrate reductase EC 1.7.99.4, read hits = 6, no assembled contig hits)
read	hit species	hit species annot	subject ids	% identity	% positives	alignment length	mismatches	gap opens	q. start	q. end	s. start	s. end	evalue	bit score
blastx results
GKS4SN101DEDP5	Hahella chejuensis	Nitrate reductases, NapA	gi|499718798|ref|WP_011399532.1|;gi|83636506|gb|ABC32473.1|	82.27	93.62	141	25	0	2	424	102	242	6.85e-78	256	Oceanospirillales
GKS4SN101CXFMV	Neptuniibacter caesariensis	Nitrate reductases, NapA	gi|494080564|ref|WP_007022604.1|;gi|89082648|gb|EAR61869.1|	79.562	94.16	137	28	0	411	1	374	510	1.03e-74	248	Oceanospirillales
GKS4SN101DPVW1	Mesorhizobium metallidurans	nitrate reductase (napA)	gi|496147986|ref|WP_008872493.1|;gi|472146179|emb|CCV03504.1|	58.333	71.21	132	52	2	14	406	561	690	2.4e-43	161	Rhizobiales
GKS4SN101DEJC9	Hoeflea sp. BAL378	Nitrate reductases, NapA	gi|737548837|ref|WP_035521814.1|;gi|691212403|gb|KGF70818.1|	85.714	91.84	147	21	0	452	12	96	242	8.27e-78	258	Rhizobiales
GKS4SN101CKPF0	Pseudooceanicola flagellatus	Nitrate reductases, NapA	gi|1180913905|ref|WP_084354050.1|;gi|1175025047|emb|SMD01463.1|	79.31	84.83	145	30	0	436	2	377	521	1.14e-52	187	Rhodobacterales
GKS4SN101E19VU	Roseovarius sp. MCTG156(2b)	Nitrate reductases, NapA	gi|739384073|ref|WP_037244706.1|	76.23	86.07	122	29	0	368	3	588	709	4.25e-55	194	Rhodobacterales
nirB (nitrite reductase (NAD(P)H) large subunit [EC 1.7.1.4], read hits = 5 , no assembled contig hits)
read	hit species	hit species annot	subject ids	% identity	% positives	alignment length	mismatches	gap opens	q. start	q. end	s. start	s. end	evalue	bit score
blastx results
GKS4SN101EYM19	Pseudoruegeria aquimaris	nitrite reductase large subunit	gi|1189861852|ref|WP_085866973.1|;gi|1187999474|emb|SLN15311.1|	72	76	50	14	0	239	90	95	144	1.69e-14	76.6
GKS4SN101A4RVR	Fragilariopsis cylindrus CCMP1102	hypothetical protein	gi|1072221849|gb|OEU06628.1|	78.873	88.73	142	30	0	3	428	825	966	2.61e-74	248	Bacillariophyta Diatom!
GKS4SN101AHZOD	Leisingera sp. ANG-M1	nitrite reductase	gi|742694706|gb|KIC07115.1|	89.157	94.58	166	18	0	3	500	21	186	1.25e-106	316
GKS4SN101DONB3	Alteromonadaceae bacterium Bs31]	nitrite reductase large subunit	gi|503585954|ref|WP_013820030.1|;gi|333809135|gb|AEG01805.1|	63.415	90.24	41	15	0	1	123	784	824	1.93e-12	69.7
GKS4SN101CM6BZ	Methylothermaceae bacteria B42	nitrite reductase large subunit	gi|1000062229|gb|KXJ39616.1|	65.873	81.75	126	43	0	5	382	337	462	2.43e-53	189
nrfA (nitrite reductase to ammonia, read hits = 1, no assembled contig hits)
GKS4SN101ANTOF	Desulfobulbus mediterraneus DSM 13871	respiratory nitrite reductase (cytochrome; ammonia-forming)	WP_028584330.1	82	89	141	15	0	425	2	247	387	2e-76	248
